# Supplementary material for: Targeting of eIF6-driven translation induces a metabolic rewiring that reduces NAFLD and the consequent evolution to hepatocellular carcinoma
Source: Nat Commun. 2021 Aug 12;12:4878. doi: 10.1038/s41467-021-25195-1 (PMC8361022; doi:10.1038/s41467-021-25195-1)
Supplement: Supplementary file 4 — Supplementary Data 1 [file 41467_2021_25195_MOESM4_ESM.xlsx]

## Sheet: DEallMergedCounts
ensembl_gene_id	external_gene_name	description	baseMean	pvalue	gene_biotype	HFD_HET_118	HFD_HET_146	HFD_HET_152	HFD_WT_112	HFD_WT_133	HFD_WT_148	HFD_WT_149
ENSMUSG00000000001	Gnai3	guanine nucleotide binding protein (G protein). alpha inhibiting 3 [Source:MGI Symbol;Acc:MGI:95773]	3447.05	0.93666	protein_coding	4269.03	2071.97	2808.31	2959.98	2956.79	3295.01	2811.48
ENSMUSG00000000028	Cdc45	cell division cycle 45 [Source:MGI Symbol;Acc:MGI:1338073]	57.8568	0.296793	protein_coding	20.2911	31.2553	66.9962	43.9223	67.947	44.7748	61.8641
ENSMUSG00000000031	H19	H19. imprinted maternally expressed transcript [Source:MGI Symbol;Acc:MGI:95891]	4.68733	0.523354	lncRNA	0	1.30231	7.37573	1.90966	4.38368	2.03522	11.4211
ENSMUSG00000000049	Apoh	apolipoprotein H [Source:MGI Symbol;Acc:MGI:88058]	68250.4	0.543771	protein_coding	75360.1	48572.1	63350.8	59173.8	61896.5	51729.1	55773.8
ENSMUSG00000000056	Narf	nuclear prelamin A recognition factor [Source:MGI Symbol;Acc:MGI:1914858]	1486.05	0.247196	protein_coding	1362.89	741.012	1283.38	1448.48	1338.12	1071.54	1818.8
ENSMUSG00000000058	Cav2	caveolin 2 [Source:MGI Symbol;Acc:MGI:107571]	115.38	0.861979	protein_coding	108.219	100.278	93.4259	110.76	90.9614	130.254	82.8027
ENSMUSG00000000078	Klf6	Kruppel-like factor 6 [Source:MGI Symbol;Acc:MGI:1346318]	428.738	0.262731	protein_coding	367.495	239.624	358.338	484.1	420.833	454.871	255.07
ENSMUSG00000000085	Scmh1	sex comb on midleg homolog 1 [Source:MGI Symbol;Acc:MGI:1352762]	259.483	0.45662	protein_coding	81.1645	264.368	249.546	228.205	258.637	219.803	256.022
ENSMUSG00000000088	Cox5a	cytochrome c oxidase subunit 5A [Source:MGI Symbol;Acc:MGI:88474]	2437.04	0.154608	protein_coding	1959.22	2858.56	2365.77	1785.54	2042.79	1862.22	2142.4
ENSMUSG00000000093	Tbx2	T-box 2 [Source:MGI Symbol;Acc:MGI:98494]	120.919	0.416015	protein_coding	42.8368	131.533	86.6649	63.9737	142.47	109.902	126.583
ENSMUSG00000000120	Ngfr	nerve growth factor receptor (TNFR superfamily. member 16) [Source:MGI Symbol;Acc:MGI:97323]	103.753	0.0387656	protein_coding	45.0914	65.1153	78.6745	83.0704	126.031	125.166	77.0921
ENSMUSG00000000126	Wnt9a	wingless-type MMTV integration site family. member 9A [Source:MGI Symbol;Acc:MGI:2446084]	26.6428	0.725295	protein_coding	5.63642	14.3254	39.9519	32.4643	31.7817	16.2817	14.2763
ENSMUSG00000000127	Fer	fer (fms/fps related) protein kinase [Source:MGI Symbol;Acc:MGI:105917]	172.127	0.390929	protein_coding	126.256	184.927	98.9577	151.818	147.949	170.958	176.075
ENSMUSG00000000131	Xpo6	exportin 6 [Source:MGI Symbol;Acc:MGI:2429950]	1075.35	0.0781082	protein_coding	335.931	810.034	961.304	1003.53	1184.69	897.53	1149.72
ENSMUSG00000000134	Tfe3	transcription factor E3 [Source:MGI Symbol;Acc:MGI:98511]	644.695	0.359516	protein_coding	199.529	695.431	532.897	532.796	676.183	671.621	528.224
ENSMUSG00000000142	Axin2	axin 2 [Source:MGI Symbol;Acc:MGI:1270862]	137.687	0.698135	protein_coding	28.1821	84.6499	219.428	99.3025	120.551	175.029	116.114
ENSMUSG00000000148	Brat1	BRCA1-associated ATM activator 1 [Source:MGI Symbol;Acc:MGI:1891679]	376.898	0.0421301	protein_coding	142.038	274.786	322.688	342.785	394.531	350.057	416.869
ENSMUSG00000000149	Gna12	guanine nucleotide binding protein. alpha 12 [Source:MGI Symbol;Acc:MGI:95767]	5601.33	0.877941	protein_coding	3066.21	5981.49	4604.3	4229.91	6764.02	3804.84	3994.52
ENSMUSG00000000154	Slc22a18	solute carrier family 22 (organic cation transporter). member 18 [Source:MGI Symbol;Acc:MGI:1336884]	4356.35	0.407572	protein_coding	2275.99	4641.42	3426.64	4071.4	4162.3	3845.54	3908.86
ENSMUSG00000000157	Itgb2l	integrin beta 2-like [Source:MGI Symbol;Acc:MGI:1277979]	9.68295	0.424162	protein_coding	2.25457	6.51153	8.60502	2.8645	12.0551	9.15847	14.2763
ENSMUSG00000000159	Igsf5	immunoglobulin superfamily. member 5 [Source:MGI Symbol;Acc:MGI:1919308]	929.805	0.346697	protein_coding	1373.03	618.595	774.452	633.054	727.691	955.534	698.588
ENSMUSG00000000167	Pih1d2	PIH1 domain containing 2 [Source:MGI Symbol;Acc:MGI:1919864]	12.0292	0.722304	protein_coding	16.9093	14.3254	5.5318	3.81933	5.4796	19.3346	13.3246
ENSMUSG00000000168	Dlat	dihydrolipoamide S-acetyltransferase (E2 component of pyruvate dehydrogenase complex) [Source:MGI Symbol;Acc:MGI:2385311]	2357.23	0.263964	protein_coding	2455.23	1114.77	1930.6	2156.97	1603.33	2589.81	3046.57
ENSMUSG00000000171	Sdhd	succinate dehydrogenase complex. subunit D. integral membrane protein [Source:MGI Symbol;Acc:MGI:1914175]	7327.52	0.172755	protein_coding	9153.55	5250.9	7672.61	6108.06	5578.23	5513.4	6437.67
ENSMUSG00000000183	Fgf6	fibroblast growth factor 6 [Source:MGI Symbol;Acc:MGI:95520]	0.981736	0.25423	protein_coding	0	0	0	3.81933	0	3.05282	0
ENSMUSG00000000184	Ccnd2	cyclin D2 [Source:MGI Symbol;Acc:MGI:88314]	205.123	0.45623	protein_coding	105.965	234.415	145.056	184.283	193.978	196.398	181.785
ENSMUSG00000000194	Gpr107	G protein-coupled receptor 107 [Source:MGI Symbol;Acc:MGI:2139054]	692.409	0.27743	protein_coding	340.44	591.247	636.157	637.828	726.595	547.473	640.531
ENSMUSG00000000197	Nalcn	sodium leak channel. non-selective [Source:MGI Symbol;Acc:MGI:2444306]	0.808176	0.59513	protein_coding	0	0	3.68787	0	0	1.01761	0.951755
ENSMUSG00000000204	Slfn4	schlafen 4 [Source:MGI Symbol;Acc:MGI:1329010]	6.14794	0.385621	protein_coding	1.12728	6.51153	2.45858	8.59349	6.57552	11.1937	0
ENSMUSG00000000216	Scnn1g	sodium channel. nonvoltage-gated 1 gamma [Source:MGI Symbol;Acc:MGI:104695]	4.06452	0.451594	protein_coding	0	2.60461	4.30251	2.8645	4.38368	6.10565	3.80702
ENSMUSG00000000244	Tspan32	tetraspanin 32 [Source:MGI Symbol;Acc:MGI:1350360]	6.57646	0.593791	protein_coding	13.5274	5.20922	1.84393	6.68382	5.4796	3.05282	4.75877
ENSMUSG00000000247	Lhx2	LIM homeobox protein 2 [Source:MGI Symbol;Acc:MGI:96785]	107.855	0.579858	protein_coding	47.346	70.3245	137.066	124.128	101.921	59.0213	113.259
ENSMUSG00000000253	Gmpr	guanosine monophosphate reductase [Source:MGI Symbol;Acc:MGI:1913605]	33.8491	0.637096	protein_coding	14.6547	22.1392	41.7958	29.5998	36.1654	33.5811	22.8421
ENSMUSG00000000266	Mid2	midline 2 [Source:MGI Symbol;Acc:MGI:1344333]	163.064	0.281846	protein_coding	154.438	101.58	117.397	170.915	162.196	140.43	132.294
ENSMUSG00000000275	Trim25	tripartite motif-containing 25 [Source:MGI Symbol;Acc:MGI:102749]	2349.87	0.514588	protein_coding	2000.93	1539.33	2221.94	1906.8	2270.75	2154.28	2084.34
ENSMUSG00000000276	Dgke	diacylglycerol kinase. epsilon [Source:MGI Symbol;Acc:MGI:1889276]	48.0713	0.742004	protein_coding	59.7461	29.953	33.1908	50.6061	33.9735	56.9861	38.0702
ENSMUSG00000000278	Scpep1	serine carboxypeptidase 1 [Source:MGI Symbol;Acc:MGI:1921867]	1173.38	0.141214	protein_coding	935.646	851.708	982.202	1053.18	976.465	1185.51	1252.51
ENSMUSG00000000282	Mnt	max binding protein [Source:MGI Symbol;Acc:MGI:109150]	343.31	0.116577	protein_coding	87.9282	247.438	355.264	337.056	292.611	372.445	417.82
ENSMUSG00000000290	Itgb2	integrin beta 2 [Source:MGI Symbol;Acc:MGI:96611]	138.878	0.00130725	protein_coding	65.3825	87.2545	89.7381	156.592	139.182	172.993	121.825
ENSMUSG00000000295	Hddc2	HD domain containing 2 [Source:MGI Symbol;Acc:MGI:1916942]	25.5671	0.0946301	protein_coding	33.8185	33.8599	27.0444	18.1418	9.86328	25.4402	20.9386
ENSMUSG00000000296	Tpd52l1	tumor protein D52-like 1 [Source:MGI Symbol;Acc:MGI:1298386]	350.675	0.317647	protein_coding	527.569	214.88	309.166	301.727	273.98	271.701	281.719
ENSMUSG00000000301	Pemt	phosphatidylethanolamine N-methyltransferase [Source:MGI Symbol;Acc:MGI:104535]	12455.7	0.00764061	protein_coding	13870.1	12451.3	12600.8	9921.66	9393.13	10328.7	9231.07
ENSMUSG00000000303	Cdh1	cadherin 1 [Source:MGI Symbol;Acc:MGI:88354]	370.802	0.0254182	protein_coding	411.459	983.241	162.266	105.986	149.045	378.55	256.022
ENSMUSG00000000305	Cdh4	cadherin 4 [Source:MGI Symbol;Acc:MGI:99218]	19.4315	0.0298781	protein_coding	10.1456	6.51153	12.2929	23.8708	15.3429	17.2993	35.2149
ENSMUSG00000000308	Ckmt1	creatine kinase. mitochondrial 1. ubiquitous [Source:MGI Symbol;Acc:MGI:99441]	5.84621	0.0117049	protein_coding	1.12728	0	0	0	2.19184	3.05282	32.3597
ENSMUSG00000000317	Bcl6b	B cell CLL/lymphoma 6. member B [Source:MGI Symbol;Acc:MGI:1278332]	46.8498	0.77576	protein_coding	20.2911	37.7669	63.923	57.2899	26.3021	58.0037	38.0702
ENSMUSG00000000318	Clec10a	C-type lectin domain family 10. member A [Source:MGI Symbol;Acc:MGI:96975]	10.0701	0.10189	protein_coding	3.38185	3.90692	6.76109	21.9611	7.67144	16.2817	2.85526
ENSMUSG00000000320	Alox12	arachidonate 12-lipoxygenase [Source:MGI Symbol;Acc:MGI:87998]	16.9487	0.00640743	protein_coding	5.63642	5.20922	5.5318	10.5032	21.9184	34.5987	13.3246
ENSMUSG00000000325	NA	NA	430.797	0.688601	NA	257.021	447.993	373.089	359.972	396.723	350.057	434
ENSMUSG00000000326	Comt	catechol-O-methyltransferase [Source:MGI Symbol;Acc:MGI:88470]	20935	0.316907	protein_coding	14387.5	30583.3	15742.3	14432.3	19972	16311.2	15144.3
ENSMUSG00000000339	Rtca	RNA 3'-terminal phosphate cyclase [Source:MGI Symbol;Acc:MGI:1913618]	182.597	0.149576	protein_coding	186.002	70.3245	129.69	158.502	165.484	178.081	224.614
ENSMUSG00000000340	Dbt	dihydrolipoamide branched chain transacylase E2 [Source:MGI Symbol;Acc:MGI:105386]	3973.19	0.180682	protein_coding	5176.49	2727.03	4458.02	3892.85	2658.7	2748.56	3491.99
ENSMUSG00000000346	Dazap2	DAZ associated protein 2 [Source:MGI Symbol;Acc:MGI:1344344]	3327.19	0.9809	protein_coding	2572.46	2470.47	3680.49	3018.22	2977.61	2587.78	3005.64
ENSMUSG00000000355	Mcts1	malignant T cell amplified sequence 1 [Source:MGI Symbol;Acc:MGI:1916245]	820.665	0.0219825	protein_coding	1327.94	800.918	692.09	748.588	535.905	606.494	496.816
ENSMUSG00000000359	Rem1	rad and gem related GTP binding protein 1 [Source:MGI Symbol;Acc:MGI:1097696]	10.9947	0.72582	protein_coding	0	18.2323	5.5318	2.8645	12.0551	8.14086	18.0833
ENSMUSG00000000365	Rnf17	ring finger protein 17 [Source:MGI Symbol;Acc:MGI:1353419]	1.82556	0.859898	protein_coding	1.12728	2.60461	1.22929	1.90966	0	3.05282	2.85526
ENSMUSG00000000374	Trappc10	trafficking protein particle complex 10 [Source:MGI Symbol;Acc:MGI:1336209]	629.906	0.00957145	protein_coding	313.385	407.622	488.642	565.26	737.554	574.949	584.378
ENSMUSG00000000378	Ccm2	cerebral cavernous malformation 2 [Source:MGI Symbol;Acc:MGI:2384924]	953.41	0.0196337	protein_coding	1189.29	1070.5	802.726	611.092	770.432	799.84	659.566
ENSMUSG00000000384	Tbrg4	transforming growth factor beta regulated gene 4 [Source:MGI Symbol;Acc:MGI:1100868]	1238.02	0.979288	protein_coding	799.245	1247.61	1160.45	911.864	1201.13	1094.95	1049.79
ENSMUSG00000000385	Tmprss2	transmembrane protease. serine 2 [Source:MGI Symbol;Acc:MGI:1354381]	81.398	0.240405	protein_coding	72.1462	37.7669	71.9134	83.0704	69.043	77.3382	89.465
ENSMUSG00000000386	Mx1	MX dynamin-like GTPase 1 [Source:MGI Symbol;Acc:MGI:97243]	12.9312	0.887439	polymorphic_pseudogene	18.0366	11.7208	1.84393	6.68382	13.151	18.3169	7.61404
ENSMUSG00000000392	Fap	fibroblast activation protein [Source:MGI Symbol;Acc:MGI:109608]	5.47509	0.641248	protein_coding	4.50914	2.60461	3.68787	9.54832	6.57552	1.01761	3.80702
ENSMUSG00000000399	Ndufa9	NADH:ubiquinone oxidoreductase subunit A9 [Source:MGI Symbol;Acc:MGI:1913358]	2801.25	0.571468	protein_coding	2432.68	2740.05	1925.68	2607.65	2275.13	2584.72	2767.7
ENSMUSG00000000402	Egfl6	EGF-like-domain. multiple 6 [Source:MGI Symbol;Acc:MGI:1858599]	2.84781	0.907209	protein_coding	1.12728	5.20922	0	1.90966	4.38368	1.01761	1.90351
ENSMUSG00000000409	Lck	lymphocyte protein tyrosine kinase [Source:MGI Symbol;Acc:MGI:96756]	21.4164	0.798272	protein_coding	23.673	20.8369	14.7515	25.7805	17.5347	19.3346	10.4693
ENSMUSG00000000416	Cttnbp2	cortactin binding protein 2 [Source:MGI Symbol;Acc:MGI:1353467]	8.22227	0.740989	protein_coding	7.89099	10.4184	1.84393	6.68382	5.4796	11.1937	8.56579
ENSMUSG00000000420	Galnt1	polypeptide N-acetylgalactosaminyltransferase 1 [Source:MGI Symbol;Acc:MGI:894693]	1580.91	0.182107	protein_coding	1170.12	970.218	1504.03	1371.14	1460.86	1716.7	1412.4
ENSMUSG00000000439	Mkrn2	makorin. ring finger protein. 2 [Source:MGI Symbol;Acc:MGI:1914277]	310.66	0.611551	protein_coding	310.003	229.206	321.459	274.037	252.062	249.314	286.478
ENSMUSG00000000440	Pparg	peroxisome proliferator activated receptor gamma [Source:MGI Symbol;Acc:MGI:97747]	509.79	0.00480768	protein_coding	222.075	217.485	421.646	453.545	623.579	583.089	423.531
ENSMUSG00000000441	Raf1	v-raf-leukemia viral oncogene 1 [Source:MGI Symbol;Acc:MGI:97847]	631.265	1.09e-05	protein_coding	300.985	341.204	381.694	537.57	748.513	725.555	634.821
ENSMUSG00000000486	Septin1	septin 1 [Source:MGI Symbol;Acc:MGI:1858916]	47.5905	0.574878	protein_coding	16.9093	58.6038	68.2255	36.2836	30.6858	49.8628	41.8772
ENSMUSG00000000489	Pdgfb	platelet derived growth factor. B polypeptide [Source:MGI Symbol;Acc:MGI:97528]	34.234	0.0171185	protein_coding	16.9093	26.0461	12.9075	41.0578	33.9735	37.6515	37.1184
ENSMUSG00000000530	Acvrl1	activin A receptor. type II-like 1 [Source:MGI Symbol;Acc:MGI:1338946]	63.6673	0.169254	protein_coding	36.0731	63.813	30.1176	53.4706	67.947	69.1973	57.1053
ENSMUSG00000000531	Tamalin	trafficking regulator and scaffold protein tamalin [Source:MGI Symbol;Acc:MGI:1860303]	55.8192	0.930399	protein_coding	40.5823	48.1853	54.7033	45.8319	59.1797	33.5811	49.4913
ENSMUSG00000000532	Acvr1b	activin A receptor. type 1B [Source:MGI Symbol;Acc:MGI:1338944]	450.285	0.0638487	protein_coding	94.6919	263.066	452.378	546.164	476.725	352.092	490.154
ENSMUSG00000000538	Tom1l2	target of myb1-like 2 (chicken) [Source:MGI Symbol;Acc:MGI:2443306]	1151.98	0.367001	protein_coding	603.097	1007.98	1085.46	1135.3	1121.13	818.157	1171.61
ENSMUSG00000000544	Gpa33	glycoprotein A33 (transmembrane) [Source:MGI Symbol;Acc:MGI:1891703]	1.30835	0.260617	protein_coding	0	0	0	0	0	9.15847	0
ENSMUSG00000000552	Zfp385a	zinc finger protein 385A [Source:MGI Symbol;Acc:MGI:1352495]	583.567	0.814179	protein_coding	81.1645	726.687	596.205	408.668	643.305	508.804	476.829
ENSMUSG00000000555	Itga5	integrin alpha 5 (fibronectin receptor alpha) [Source:MGI Symbol;Acc:MGI:96604]	400.598	0.963021	protein_coding	71.0189	520.922	438.241	303.637	379.188	354.128	357.86
ENSMUSG00000000561	Wdr77	WD repeat domain 77 [Source:MGI Symbol;Acc:MGI:1917715]	418.605	0.0113515	protein_coding	711.317	349.018	391.528	292.179	344.119	267.631	230.325
ENSMUSG00000000562	Adora3	adenosine A3 receptor [Source:MGI Symbol;Acc:MGI:104847]	0.826973	0.823768	protein_coding	0	0	1.84393	1.90966	0	2.03522	0
ENSMUSG00000000563	Atp5pb	ATP synthase peripheral stalk-membrane subunit b [Source:MGI Symbol;Acc:MGI:1100495]	10394.2	0.315755	protein_coding	14629.9	7423.14	8729.18	8223.01	7808.43	9218.51	8918.9
ENSMUSG00000000567	Sox9	SRY (sex determining region Y)-box 9 [Source:MGI Symbol;Acc:MGI:98371]	179.319	0.32661	protein_coding	134.147	250.043	188.081	196.695	83.2899	145.518	174.171
ENSMUSG00000000568	Hnrnpd	heterogeneous nuclear ribonucleoprotein D [Source:MGI Symbol;Acc:MGI:101947]	1110.7	0.702129	protein_coding	982.992	816.546	1209.62	991.115	964.41	873.108	972.694
ENSMUSG00000000579	Dynlt1c	dynein light chain Tctex-type 1C [Source:MGI Symbol;Acc:MGI:3807476]	13.6692	0.00798226	protein_coding	20.2911	29.953	16.5954	7.63865	4.38368	1.01761	11.4211
ENSMUSG00000000581	C1d	C1D nuclear receptor co-repressor [Source:MGI Symbol;Acc:MGI:1927354]	2133.63	0.025771	protein_coding	4635.4	1351.79	1837.17	1564.01	1307.43	1614.94	1317.23
ENSMUSG00000000594	Gm2a	GM2 ganglioside activator protein [Source:MGI Symbol;Acc:MGI:95762]	3234.77	0.0251691	protein_coding	3853.06	4016.31	2905.42	2606.69	2284.99	1629.19	3062.75
ENSMUSG00000000600	Krit1	KRIT1. ankyrin repeat containing [Source:MGI Symbol;Acc:MGI:1930618]	352.206	0.564837	protein_coding	332.549	334.693	193.613	331.327	330.968	313.423	297.899
ENSMUSG00000000605	Clcn4	chloride channel. voltage-sensitive 4 [Source:MGI Symbol;Acc:MGI:104571]	2667	0.0638693	protein_coding	3392	2112.34	2681.69	2043.34	2203.9	2061.67	1970.13
ENSMUSG00000000617	Grm6	glutamate receptor. metabotropic 6 [Source:MGI Symbol;Acc:MGI:1351343]	1.34902	0.382519	protein_coding	0	1.30231	0	0	0	8.14086	0
ENSMUSG00000000627	Sema4f	sema domain. immunoglobulin domain (Ig). TM domain. and short cytoplasmic domain [Source:MGI Symbol;Acc:MGI:1340055]	4.15243	0.950713	protein_coding	1.12728	11.7208	0	0.954832	0	15.2641	0
ENSMUSG00000000628	Hk2	hexokinase 2 [Source:MGI Symbol;Acc:MGI:1315197]	103.446	5.06e-05	protein_coding	45.0914	28.6507	62.6937	143.225	93.1532	150.606	107.548
ENSMUSG00000000631	Myo18a	myosin XVIIIA [Source:MGI Symbol;Acc:MGI:2667185]	3270.1	0.165717	protein_coding	948.047	3099.49	2681.69	2794.79	3529.96	2991.77	3314.96
ENSMUSG00000000632	Sez6	seizure related gene 6 [Source:MGI Symbol;Acc:MGI:104745]	0.872235	0.398627	protein_coding	0	0	0	0	0	6.10565	0
ENSMUSG00000000673	Haao	3-hydroxyanthranilate 3.4-dioxygenase [Source:MGI Symbol;Acc:MGI:1349444]	21671.3	0.026169	protein_coding	22614.5	24717.8	21334.9	18561.9	15607	13731.6	19524.3
ENSMUSG00000000682	Cd52	CD52 antigen [Source:MGI Symbol;Acc:MGI:1346088]	116.263	0.0475841	protein_coding	252.512	113.301	67.6109	88.7994	66.8511	101.761	56.1535
ENSMUSG00000000686	Abhd15	abhydrolase domain containing 15 [Source:MGI Symbol;Acc:MGI:1914727]	623.608	0.00130161	protein_coding	391.168	273.484	412.426	643.557	680.566	464.029	819.461
ENSMUSG00000000690	Hoxb6	homeobox B6 [Source:MGI Symbol;Acc:MGI:96187]	6.37617	0.00810862	protein_coding	0	1.30231	2.45858	5.72899	6.57552	16.2817	5.71053
ENSMUSG00000000693	Loxl3	lysyl oxidase-like 3 [Source:MGI Symbol;Acc:MGI:1337004]	30.6939	0.757624	protein_coding	22.5457	29.953	16.5954	14.3225	41.645	23.405	24.7456
ENSMUSG00000000708	Kat2b	K(lysine) acetyltransferase 2B [Source:MGI Symbol;Acc:MGI:1343094]	2827.22	0.684908	protein_coding	3630.98	1868.81	2344.87	2381.35	2220.33	2744.49	2379.39
ENSMUSG00000000711	Rab5b	RAB5B. member RAS oncogene family [Source:MGI Symbol;Acc:MGI:105938]	2628.86	0.00921993	protein_coding	1178.01	1708.62	2214.56	2832.99	2480.07	2351.69	3156.02
ENSMUSG00000000730	Dnmt3l	DNA (cytosine-5-)-methyltransferase 3-like [Source:MGI Symbol;Acc:MGI:1859287]	2.11239	0.618368	protein_coding	0	3.90692	0	4.77416	0	6.10565	0
ENSMUSG00000000731	Aire	autoimmune regulator (autoimmune polyendocrinopathy candidiasis ectodermal dystrophy) [Source:MGI Symbol;Acc:MGI:1338803]	0.862828	0.319113	protein_coding	0	0	0	0	0	5.08804	0.951755
ENSMUSG00000000732	Icosl	icos ligand [Source:MGI Symbol;Acc:MGI:1354701]	13.5057	0.975356	protein_coding	6.76371	22.1392	4.91715	8.59349	14.247	12.2113	11.4211
ENSMUSG00000000738	Spg7	SPG7. paraplegin matrix AAA peptidase subunit [Source:MGI Symbol;Acc:MGI:2385906]	1998.14	0.0521266	protein_coding	930.01	1703.42	1571.65	2088.22	1959.51	1971.11	1803.58
ENSMUSG00000000739	Sult5a1	sulfotransferase family 5A. member 1 [Source:MGI Symbol;Acc:MGI:1931463]	359.483	0.122278	protein_coding	108.219	1174.68	182.549	114.58	306.858	132.289	190.351
ENSMUSG00000000740	Rpl13	ribosomal protein L13 [Source:MGI Symbol;Acc:MGI:105922]	13835	0.000414602	protein_coding	27682.7	15754	10867.5	7814.34	8850.65	9724.26	7300.91
ENSMUSG00000000743	Chmp1a	charged multivesicular body protein 1A [Source:MGI Symbol;Acc:MGI:1920159]	3017.01	0.331909	protein_coding	3326.62	2224.34	2941.07	2341.25	2796.79	2339.48	2352.74
ENSMUSG00000000751	Rpa1	replication protein A1 [Source:MGI Symbol;Acc:MGI:1915525]	885.728	0.359461	protein_coding	900.701	475.342	741.261	874.626	745.226	746.924	970.79
ENSMUSG00000000753	Serpinf1	serine (or cysteine) peptidase inhibitor. clade F. member 1 [Source:MGI Symbol;Acc:MGI:108080]	17068.6	0.909665	protein_coding	8846.93	18900.4	17363.7	15238.2	15542.3	12118.7	15927.6
ENSMUSG00000000759	Tubgcp3	tubulin. gamma complex associated protein 3 [Source:MGI Symbol;Acc:MGI:2183752]	266.889	0.786438	protein_coding	237.857	317.763	166.569	225.34	229.047	236.085	226.518
ENSMUSG00000000776	Polr3d	polymerase (RNA) III (DNA directed) polypeptide D [Source:MGI Symbol;Acc:MGI:1914315]	264.517	0.26361	protein_coding	238.984	316.46	212.052	191.921	235.623	224.891	196.062
ENSMUSG00000000782	Tcf7	transcription factor 7. T cell specific [Source:MGI Symbol;Acc:MGI:98507]	102.32	0.00510054	protein_coding	32.6913	57.3014	79.9038	115.535	107.4	117.025	98.9825
ENSMUSG00000000787	Ddx3x	DEAD box helicase 3. X-linked [Source:MGI Symbol;Acc:MGI:103064]	4606.3	0.327753	protein_coding	7521.24	2790.84	3643.61	3634.09	3384.2	4215.95	3669.97
ENSMUSG00000000791	Il12rb1	interleukin 12 receptor. beta 1 [Source:MGI Symbol;Acc:MGI:104579]	51.3582	0.0880135	protein_coding	45.0914	101.58	35.0347	33.4191	35.0694	29.5106	44.7325
ENSMUSG00000000794	Kcnn3	potassium intermediate/small conductance calcium-activated channel. subfamily N. member 3 [Source:MGI Symbol;Acc:MGI:2153183]	1.02831	0.401168	protein_coding	1.12728	0	0	1.90966	1.09592	1.01761	0.951755
ENSMUSG00000000804	Usp32	ubiquitin specific peptidase 32 [Source:MGI Symbol;Acc:MGI:2144475]	733.471	0.435369	protein_coding	675.244	530.038	610.342	707.53	646.593	658.392	659.566
ENSMUSG00000000805	Car4	carbonic anhydrase 4 [Source:MGI Symbol;Acc:MGI:1096574]	2.97883	0.0560548	protein_coding	0	0	0	0	3.28776	0	14.2763
ENSMUSG00000000811	Txnrd3	thioredoxin reductase 3 [Source:MGI Symbol;Acc:MGI:2386711]	286.632	0.294905	protein_coding	209.675	174.509	295.029	268.308	230.143	278.825	319.79
ENSMUSG00000000817	Fasl	Fas ligand (TNF superfamily. member 6) [Source:MGI Symbol;Acc:MGI:99255]	2.40014	0.170963	protein_coding	1.12728	7.81383	2.45858	0	2.19184	1.01761	0
ENSMUSG00000000823	Zfp512b	zinc finger protein 512B [Source:MGI Symbol;Acc:MGI:2685478]	388.235	0.0653989	protein_coding	127.383	302.135	327.605	350.423	427.409	361.251	394.027
ENSMUSG00000000826	Dnajc5	DnaJ heat shock protein family (Hsp40) member C5 [Source:MGI Symbol;Acc:MGI:892995]	1843.62	0.1055	protein_coding	1055.14	1403.89	1640.49	1678.59	1870.74	1755.37	1630.36
ENSMUSG00000000827	Tpd52l2	tumor protein D52-like 2 [Source:MGI Symbol;Acc:MGI:1913564]	1030.55	0.0832057	protein_coding	1415.87	901.195	891.234	845.981	771.528	844.615	771.873
ENSMUSG00000000838	Fmr1	FMRP translational regulator 1 [Source:MGI Symbol;Acc:MGI:95564]	623.62	0.937099	protein_coding	800.372	293.019	525.521	536.615	550.152	569.861	539.645
ENSMUSG00000000861	Bcl11a	B cell CLL/lymphoma 11A (zinc finger protein) [Source:MGI Symbol;Acc:MGI:106190]	6.04503	0.362476	protein_coding	11.2728	5.20922	5.5318	1.90966	3.28776	6.10565	5.71053
ENSMUSG00000000869	Il4	interleukin 4 [Source:MGI Symbol;Acc:MGI:96556]	7.03093	0.883842	protein_coding	1.12728	13.0231	3.07322	2.8645	7.67144	7.12326	6.66228
ENSMUSG00000000876	Pxmp4	peroxisomal membrane protein 4 [Source:MGI Symbol;Acc:MGI:1891701]	3662.83	0.0362966	protein_coding	3006.47	5037.32	3536.66	2842.53	3047.75	2425.98	2695.37
ENSMUSG00000000881	Dlg3	discs large MAGUK scaffold protein 3 [Source:MGI Symbol;Acc:MGI:1888986]	579.16	0.314072	protein_coding	709.062	390.692	615.259	542.344	430.697	423.325	512.044
ENSMUSG00000000884	Gnb1l	guanine nucleotide binding protein (G protein). beta polypeptide 1-like [Source:MGI Symbol;Acc:MGI:1338057]	62.4053	0.346217	protein_coding	72.1462	36.4646	89.1234	43.9223	37.2613	70.215	50.443
ENSMUSG00000000901	Mmp11	matrix metallopeptidase 11 [Source:MGI Symbol;Acc:MGI:97008]	13.4984	0.754414	protein_coding	10.1456	9.11614	12.2929	2.8645	14.247	17.2993	14.2763
ENSMUSG00000000902	Smarcb1	SWI/SNF related. matrix associated. actin dependent regulator of chromatin. subfamily b. member 1 [Source:MGI Symbol;Acc:MGI:1328366]	491.528	0.633711	protein_coding	341.567	544.364	450.534	373.339	458.095	455.888	358.812
ENSMUSG00000000903	Vpreb3	pre-B lymphocyte gene 3 [Source:MGI Symbol;Acc:MGI:98938]	8.16245	0.756744	protein_coding	1.12728	5.20922	13.5222	15.2773	3.28776	3.05282	12.3728
ENSMUSG00000000915	Hip1r	huntingtin interacting protein 1 related [Source:MGI Symbol;Acc:MGI:1352504]	847.69	0.705279	protein_coding	606.479	879.056	809.487	686.524	750.705	815.104	635.772
ENSMUSG00000000916	Nsun5	NOL1/NOP2/Sun domain family. member 5 [Source:MGI Symbol;Acc:MGI:2140844]	257.286	0.583722	protein_coding	242.366	316.46	159.808	168.05	225.76	239.138	223.662
ENSMUSG00000000934	Top1mt	DNA topoisomerase 1. mitochondrial [Source:MGI Symbol;Acc:MGI:1920210]	627.023	0.810914	protein_coding	424.986	695.431	582.683	574.809	501.931	507.786	599.606
ENSMUSG00000000938	Hoxa10	homeobox A10 [Source:MGI Symbol;Acc:MGI:96171]	1.30835	0.260617	protein_coding	0	0	0	0	0	9.15847	0
ENSMUSG00000000942	Hoxa4	homeobox A4 [Source:MGI Symbol;Acc:MGI:96176]	4.47619	0.946584	protein_coding	3.38185	5.20922	3.07322	3.81933	5.4796	2.03522	2.85526
ENSMUSG00000000948	Gm38393	predicted gene. 38393 [Source:MGI Symbol;Acc:MGI:5613898]	3.37778	0.111933	protein_coding	0	2.60461	0	4.77416	2.19184	7.12326	4.75877
ENSMUSG00000000957	Mmp14	matrix metallopeptidase 14 (membrane-inserted) [Source:MGI Symbol;Acc:MGI:101900]	1086.7	0.856286	protein_coding	526.442	932.451	1481.29	965.335	904.134	1015.57	877.518
ENSMUSG00000000958	Slc7a7	solute carrier family 7 (cationic amino acid transporter. y+ system). member 7 [Source:MGI Symbol;Acc:MGI:1337120]	45.9497	0.102655	protein_coding	16.9093	46.883	26.4297	49.6513	33.9735	52.9156	60.9123
ENSMUSG00000000959	Oxa1l	oxidase assembly 1-like [Source:MGI Symbol;Acc:MGI:1916339]	1340.25	0.408519	protein_coding	775.572	1668.25	1445.03	1091.37	1068.52	1048.14	1216.34
ENSMUSG00000000976	Heatr6	HEAT repeat containing 6 [Source:MGI Symbol;Acc:MGI:1919790]	313.598	0.281282	protein_coding	193.893	290.414	204.677	211.018	369.325	246.261	310.272
ENSMUSG00000000982	Ccl3	chemokine (C-C motif) ligand 3 [Source:MGI Symbol;Acc:MGI:98260]	3.8757	0.516356	protein_coding	5.63642	1.30231	0	8.59349	3.28776	4.07043	0.951755
ENSMUSG00000000983	Wfdc18	WAP four-disulfide core domain 18 [Source:MGI Symbol;Acc:MGI:107506]	1.171	0.802634	protein_coding	0	0	1.84393	0	2.19184	1.01761	0.951755
ENSMUSG00000001016	Ilf2	interleukin enhancer binding factor 2 [Source:MGI Symbol;Acc:MGI:1915031]	448.115	0.144117	protein_coding	482.478	540.457	328.22	338.01	376.997	379.568	314.079
ENSMUSG00000001017	Chtop	chromatin target of PRMT1 [Source:MGI Symbol;Acc:MGI:1913761]	1998.42	0.22085	protein_coding	1834.09	1992.53	1844.55	1542.05	1719.5	1732.99	1603.71
ENSMUSG00000001018	Snapin	SNAP-associated protein [Source:MGI Symbol;Acc:MGI:1333745]	645.287	0.0444997	protein_coding	403.568	459.714	528.594	694.163	652.072	543.403	583.426
ENSMUSG00000001025	S100a6	S100 calcium binding protein A6 (calcyclin) [Source:MGI Symbol;Acc:MGI:1339467]	43.1052	0.0197468	protein_coding	28.1821	26.0461	19.054	74.4769	28.4939	42.7395	54.25
ENSMUSG00000001027	Scn4a	sodium channel. voltage-gated. type IV. alpha [Source:MGI Symbol;Acc:MGI:98250]	1.2156	0.42796	protein_coding	0	0	1.22929	0	1.09592	5.08804	0
ENSMUSG00000001029	Icam2	intercellular adhesion molecule 2 [Source:MGI Symbol;Acc:MGI:96394]	48.8249	0.713722	protein_coding	38.3277	46.883	39.9519	47.7416	35.0694	54.9508	43.7807
ENSMUSG00000001034	Mapk7	mitogen-activated protein kinase 7 [Source:MGI Symbol;Acc:MGI:1346347]	64.4011	0.524751	protein_coding	21.4184	78.1383	48.5569	67.7931	61.3715	71.2326	40.9255
ENSMUSG00000001036	Epn2	epsin 2 [Source:MGI Symbol;Acc:MGI:1333766]	236.474	0.881624	protein_coding	201.784	164.091	247.702	226.295	202.745	216.751	193.206
ENSMUSG00000001039	B9d1	B9 protein domain 1 [Source:MGI Symbol;Acc:MGI:1351471]	14.7261	0.0669226	protein_coding	27.0548	35.1623	1.84393	6.68382	8.76736	8.14086	6.66228
ENSMUSG00000001052	Sec24b	Sec24 related gene family. member B (S. cerevisiae) [Source:MGI Symbol;Acc:MGI:2139764]	557.219	0.726626	protein_coding	344.949	561.294	502.164	501.287	505.219	442.66	537.742
ENSMUSG00000001053	N4bp3	NEDD4 binding protein 3 [Source:MGI Symbol;Acc:MGI:2442218]	148.966	0.77108	protein_coding	173.602	95.0683	105.719	103.122	136.99	147.553	143.715
ENSMUSG00000001054	Rmnd5b	required for meiotic nuclear division 5 homolog B [Source:MGI Symbol;Acc:MGI:1913339]	451.549	0.232057	protein_coding	210.802	378.971	424.719	412.487	449.327	434.519	400.689
ENSMUSG00000001056	Nhp2	NHP2 ribonucleoprotein [Source:MGI Symbol;Acc:MGI:1098547]	1248.11	0.0110526	protein_coding	1975	1316.63	976.055	877.49	950.163	955.534	735.707
ENSMUSG00000001062	Vps9d1	VPS9 domain containing 1 [Source:MGI Symbol;Acc:MGI:1914143]	628.991	0.622356	protein_coding	366.368	503.992	669.348	619.686	612.619	425.36	592.943
ENSMUSG00000001065	Zfp276	zinc finger protein (C2H2 type) 276 [Source:MGI Symbol;Acc:MGI:1888495]	398.005	0.981069	protein_coding	229.966	507.899	282.736	326.552	412.066	234.05	380.702
ENSMUSG00000001076	C1ql4	complement component 1. q subcomponent-like 4 [Source:MGI Symbol;Acc:MGI:3579909]	8.61374	0.413343	protein_coding	0	24.7438	7.37573	0	7.67144	7.12326	5.71053
ENSMUSG00000001082	Mfsd10	major facilitator superfamily domain containing 10 [Source:MGI Symbol;Acc:MGI:1915544]	93.2267	0.398304	protein_coding	50.7278	139.347	89.7381	69.7027	71.2348	84.4615	76.1404
ENSMUSG00000001089	Luzp1	leucine zipper protein 1 [Source:MGI Symbol;Acc:MGI:107629]	429.964	0.229519	protein_coding	386.659	346.413	285.81	413.442	384.668	397.885	410.206
ENSMUSG00000001095	Slc13a2	solute carrier family 13 (sodium-dependent dicarboxylate transporter). member 2 [Source:MGI Symbol;Acc:MGI:1276558]	13.948	0.0677907	protein_coding	9.01828	46.883	5.5318	11.458	5.4796	7.12326	6.66228
ENSMUSG00000001098	Kctd10	potassium channel tetramerisation domain containing 10 [Source:MGI Symbol;Acc:MGI:2141207]	111.266	0.0499076	protein_coding	59.7461	89.8591	68.8402	79.251	115.072	113.972	137.053
ENSMUSG00000001100	Poldip2	polymerase (DNA-directed). delta interacting protein 2 [Source:MGI Symbol;Acc:MGI:1915061]	3297.16	0.890155	protein_coding	3178.94	2658.01	2660.18	2876.91	3067.48	2830.99	2740.1
ENSMUSG00000001103	Sebox	SEBOX homeobox [Source:MGI Symbol;Acc:MGI:108012]	10.0581	0.420083	protein_coding	4.50914	24.7438	3.07322	0.954832	14.247	1.01761	7.61404
ENSMUSG00000001105	Ift20	intraflagellar transport 20 [Source:MGI Symbol;Acc:MGI:1915585]	2352.37	0.0133682	protein_coding	4119.1	2301.17	1805.21	1648.04	1629.63	1865.28	1468.56
ENSMUSG00000001119	Col6a1	collagen. type VI. alpha 1 [Source:MGI Symbol;Acc:MGI:88459]	168.302	0.160839	protein_coding	24.8003	151.067	142.597	181.418	168.772	117.025	223.662
ENSMUSG00000001120	Pcbp3	poly(rC) binding protein 3 [Source:MGI Symbol;Acc:MGI:1890470]	29.7821	0.685165	protein_coding	15.782	24.7438	41.7958	9.54832	31.7817	25.4402	27.6009
ENSMUSG00000001123	Lgals9	lectin. galactose binding. soluble 9 [Source:MGI Symbol;Acc:MGI:109496]	11551	0.0986349	protein_coding	5321.91	11826.2	7270.63	10908	11620	10297.2	11993.1
ENSMUSG00000001127	Araf	Araf proto-oncogene. serine/threonine kinase [Source:MGI Symbol;Acc:MGI:88065]	1880.84	0.412004	protein_coding	1184.78	1626.58	1802.75	1790.31	1589.08	1616.98	1966.33
ENSMUSG00000001128	Cfp	complement factor properdin [Source:MGI Symbol;Acc:MGI:97545]	487.656	0.560075	protein_coding	519.678	533.945	326.991	454.5	387.956	503.716	298.851
ENSMUSG00000001131	Timp1	tissue inhibitor of metalloproteinase 1 [Source:MGI Symbol;Acc:MGI:98752]	7.01389	0.0274117	protein_coding	0	0	3.07322	3.81933	10.9592	19.3346	0.951755
ENSMUSG00000001134	Uxt	ubiquitously expressed prefoldin like chaperone [Source:MGI Symbol;Acc:MGI:1277988]	341.326	0.00207897	protein_coding	683.135	382.878	266.756	266.398	216.992	208.61	147.522
ENSMUSG00000001138	Cnnm3	cyclin M3 [Source:MGI Symbol;Acc:MGI:2151055]	490.342	0.0264366	protein_coding	173.602	309.949	424.105	454.5	547.96	392.797	581.522
ENSMUSG00000001143	Lman2l	lectin. mannose-binding 2-like [Source:MGI Symbol;Acc:MGI:2443010]	489.612	0.581204	protein_coding	255.894	524.829	369.401	376.204	555.631	451.818	337.873
ENSMUSG00000001150	Mcm3ap	minichromosome maintenance complex component 3 associated protein [Source:MGI Symbol;Acc:MGI:1930089]	518.528	0.692685	protein_coding	430.623	514.411	342.972	348.514	505.219	464.029	518.706
ENSMUSG00000001151	Pcnt	pericentrin (kendrin) [Source:MGI Symbol;Acc:MGI:102722]	280.999	0.073892	protein_coding	94.6919	223.997	228.648	216.747	311.241	262.543	317.886
ENSMUSG00000001155	Ftcd	formiminotransferase cyclodeaminase [Source:MGI Symbol;Acc:MGI:1339962]	14344.5	0.295432	protein_coding	13548.8	14062.3	13902.6	13435.4	11166.3	9276.52	13852.8
ENSMUSG00000001156	Mxd1	MAX dimerization protein 1 [Source:MGI Symbol;Acc:MGI:96908]	215.534	0.525026	protein_coding	107.092	208.369	215.126	243.482	168.772	209.627	187.496
ENSMUSG00000001157	Gmcl1	germ cell-less. spermatogenesis associated 1 [Source:MGI Symbol;Acc:MGI:1345156]	476.272	0.61382	protein_coding	533.206	343.809	427.792	340.875	427.409	450.8	382.605
ENSMUSG00000001158	Snrnp27	small nuclear ribonucleoprotein 27 (U4/U6.U5) [Source:MGI Symbol;Acc:MGI:1913868]	683.452	6.13e-05	protein_coding	1264.81	836.08	631.854	454.5	362.75	479.293	392.123
ENSMUSG00000001166	Oas1c	2'-5' oligoadenylate synthetase 1C [Source:MGI Symbol;Acc:MGI:2149633]	27.3801	0.37893	protein_coding	33.8185	28.6507	21.5126	32.4643	21.9184	14.2465	17.1316
ENSMUSG00000001173	Ocrl	OCRL. inositol polyphosphate-5-phosphatase [Source:MGI Symbol;Acc:MGI:109589]	139.542	0.0450915	protein_coding	100.328	101.58	89.1234	164.231	131.51	111.937	146.57
ENSMUSG00000001175	Calm1	calmodulin 1 [Source:MGI Symbol;Acc:MGI:88251]	8546.09	0.363703	protein_coding	11779	6443.81	6449.46	6577.84	7475.27	7920.04	5701.96
ENSMUSG00000001211	Agpat3	1-acylglycerol-3-phosphate O-acyltransferase 3 [Source:MGI Symbol;Acc:MGI:1336186]	10356.3	0.220891	protein_coding	7424.3	7460.91	9154.51	9362.13	10624.9	7863.06	9979.15
ENSMUSG00000001225	Slc26a3	solute carrier family 26. member 3 [Source:MGI Symbol;Acc:MGI:107181]	3.24322	0.064436	protein_coding	0	0	0.614644	0	0	3.05282	19.0351
ENSMUSG00000001227	Sema6b	sema domain. transmembrane domain (TM). and cytoplasmic domain. (semaphorin) 6B [Source:MGI Symbol;Acc:MGI:1202889]	256.4	0.938302	protein_coding	166.838	311.251	207.75	239.663	208.225	188.257	264.588
ENSMUSG00000001228	Uhrf1	ubiquitin-like. containing PHD and RING finger domains. 1 [Source:MGI Symbol;Acc:MGI:1338889]	25.1237	0.0204638	protein_coding	7.89099	10.4184	13.5222	15.2773	26.3021	59.0213	17.1316
ENSMUSG00000001229	Dpp9	dipeptidylpeptidase 9 [Source:MGI Symbol;Acc:MGI:2443967]	1387.01	0.0354183	protein_coding	388.913	1194.21	949.011	1174.44	1593.47	1430.76	1384.8
ENSMUSG00000001240	Ramp2	receptor (calcitonin) activity modifying protein 2 [Source:MGI Symbol;Acc:MGI:1859650]	197.351	0.52582	protein_coding	102.583	250.043	221.887	183.328	144.661	150.606	183.689
ENSMUSG00000001247	Lsr	lipolysis stimulated lipoprotein receptor [Source:MGI Symbol;Acc:MGI:1927471]	1141.97	0.000148252	protein_coding	384.404	596.456	754.783	922.368	1093.73	1631.23	1517.1
ENSMUSG00000001248	Gramd1a	GRAM domain containing 1A [Source:MGI Symbol;Acc:MGI:105490]	321.028	0.352383	protein_coding	252.512	384.18	296.873	246.347	243.294	296.124	284.575
ENSMUSG00000001249	Hpn	hepsin [Source:MGI Symbol;Acc:MGI:1196620]	21485	0.00330486	protein_coding	22498.4	23337.3	22097.1	16486.1	17074.4	14484.6	17342.9
ENSMUSG00000001270	Ckb	creatine kinase. brain [Source:MGI Symbol;Acc:MGI:88407]	222.398	0.535483	protein_coding	174.729	238.322	130.919	169.96	188.498	271.701	194.158
ENSMUSG00000001280	Sp1	trans-acting transcription factor 1 [Source:MGI Symbol;Acc:MGI:98372]	1003.8	0.248148	protein_coding	635.789	819.15	914.591	915.684	953.45	904.654	929.865
ENSMUSG00000001281	Itgb7	integrin beta 7 [Source:MGI Symbol;Acc:MGI:96616]	36.3746	0.105964	protein_coding	12.4001	31.2553	21.5126	35.3288	46.0286	32.5635	29.5044
ENSMUSG00000001285	Myg1	melanocyte proliferating gene 1 [Source:MGI Symbol;Acc:MGI:1929864]	621.4	0.0147918	protein_coding	640.298	897.289	531.053	463.093	458.095	508.804	393.075
ENSMUSG00000001288	Rarg	retinoic acid receptor. gamma [Source:MGI Symbol;Acc:MGI:97858]	134.575	0.134368	protein_coding	39.455	95.0683	133.992	128.902	141.374	134.324	127.535
ENSMUSG00000001289	Pfdn5	prefoldin 5 [Source:MGI Symbol;Acc:MGI:1928753]	2629.76	0.000126042	protein_coding	6019.7	2392.34	2462.27	1564.01	1573.74	1493.85	1328.65
ENSMUSG00000001300	Efnb2	ephrin B2 [Source:MGI Symbol;Acc:MGI:105097]	75.3834	0.268355	protein_coding	63.128	58.6038	49.1715	82.1155	67.947	55.9684	82.8027
ENSMUSG00000001305	Rrp15	ribosomal RNA processing 15 homolog [Source:MGI Symbol;Acc:MGI:1914473]	293.469	0.490364	protein_coding	270.548	226.601	227.418	240.618	252.062	332.758	252.215
ENSMUSG00000001313	Rnd2	Rho family GTPase 2 [Source:MGI Symbol;Acc:MGI:1338755]	682.245	0.653451	protein_coding	685.389	445.389	569.775	632.099	621.387	457.924	742.369
ENSMUSG00000001323	Srr	serine racemase [Source:MGI Symbol;Acc:MGI:1351636]	1399.48	0.721889	protein_coding	1429.4	935.055	1105.13	1207.86	1423.6	968.763	1302.95
ENSMUSG00000001334	Fndc5	fibronectin type III domain containing 5 [Source:MGI Symbol;Acc:MGI:1917614]	13.0343	0.411682	protein_coding	5.63642	9.11614	12.9075	11.458	9.86328	15.2641	17.1316
ENSMUSG00000001348	Acp5	acid phosphatase 5. tartrate resistant [Source:MGI Symbol;Acc:MGI:87883]	2340.13	0.239202	protein_coding	2133.95	2802.56	1823.65	1818.95	2015.4	1884.61	1886.38
ENSMUSG00000001349	Cnn1	calponin 1 [Source:MGI Symbol;Acc:MGI:104979]	12.4404	0.00254666	protein_coding	1.12728	5.20922	0.614644	15.2773	9.86328	6.10565	39.022
ENSMUSG00000001366	Fbxo9	f-box protein 9 [Source:MGI Symbol;Acc:MGI:1918788]	1998.39	0.560289	protein_coding	2023.48	1202.03	1713.63	1862.88	1836.76	1681.09	1832.13
ENSMUSG00000001376	Vps50	VPS50 EARP/GARPII complex subunit [Source:MGI Symbol;Acc:MGI:1920538]	342.886	0.681642	protein_coding	413.714	250.043	272.902	274.037	300.282	320.547	268.395
ENSMUSG00000001380	Hars	histidyl-tRNA synthetase [Source:MGI Symbol;Acc:MGI:108087]	1123.2	0.19088	protein_coding	1259.18	1142.12	910.903	849.8	885.503	1061.37	868
ENSMUSG00000001383	Zmat2	zinc finger. matrin type 2 [Source:MGI Symbol;Acc:MGI:1913742]	1492.22	0.000393161	protein_coding	1892.71	1715.14	1528.62	1189.72	1136.47	970.798	875.615
ENSMUSG00000001403	Ube2c	ubiquitin-conjugating enzyme E2C [Source:MGI Symbol;Acc:MGI:1915862]	31.1429	0.235028	protein_coding	11.2728	15.6277	35.6494	27.6901	23.0143	56.9861	24.7456
ENSMUSG00000001415	Smg5	Smg-5 homolog. nonsense mediated mRNA decay factor (C. elegans) [Source:MGI Symbol;Acc:MGI:2447364]	1036.79	0.30156	protein_coding	586.188	1021.01	776.91	746.678	996.191	1273.03	861.338
ENSMUSG00000001416	Cct3	chaperonin containing Tcp1. subunit 3 (gamma) [Source:MGI Symbol;Acc:MGI:104708]	3462.65	0.951228	protein_coding	3249.96	3675.11	2232.39	2648.7	3002.82	3801.78	2624.94
ENSMUSG00000001418	Glmp	glycosylated lysosomal membrane protein [Source:MGI Symbol;Acc:MGI:1913318]	1974.35	0.641331	protein_coding	1236.63	2414.47	1762.19	1511.5	1765.53	1811.34	1553.26
ENSMUSG00000001419	Mef2d	myocyte enhancer factor 2D [Source:MGI Symbol;Acc:MGI:99533]	483.915	0.47011	protein_coding	67.6371	625.107	376.777	437.313	473.437	412.131	521.562
ENSMUSG00000001420	Tmem79	transmembrane protein 79 [Source:MGI Symbol;Acc:MGI:1919163]	70.7024	0.833915	protein_coding	59.7461	52.0922	66.3816	57.2899	67.947	70.215	53.2983
ENSMUSG00000001424	Snd1	staphylococcal nuclease and tudor domain containing 1 [Source:MGI Symbol;Acc:MGI:1929266]	4683.89	0.118607	protein_coding	2721.27	4761.23	2691.53	3847.97	4574.37	5265.1	4351.42
ENSMUSG00000001435	Col18a1	collagen. type XVIII. alpha 1 [Source:MGI Symbol;Acc:MGI:88451]	32793.9	0.380086	protein_coding	14112.5	32430	28649.2	28096.9	33890.2	24183.5	34305.1
ENSMUSG00000001436	Slc19a1	solute carrier family 19 (folate transporter). member 1 [Source:MGI Symbol;Acc:MGI:103182]	408.19	0.642662	protein_coding	293.094	352.925	380.465	395.3	361.654	299.177	413.062
ENSMUSG00000001440	Kpnb1	karyopherin (importin) beta 1 [Source:MGI Symbol;Acc:MGI:107532]	3080.78	0.00890874	protein_coding	2139.59	2096.71	2449.36	2917.01	2977.61	3016.19	2991.37
ENSMUSG00000001441	Npepps	aminopeptidase puromycin sensitive [Source:MGI Symbol;Acc:MGI:1101358]	1298.15	0.875428	protein_coding	709.062	1376.54	1379.26	1266.11	1136.47	1084.77	998.391
ENSMUSG00000001444	Tbx21	T-box 21 [Source:MGI Symbol;Acc:MGI:1888984]	3.53846	0.714143	protein_coding	4.50914	1.30231	6.14644	5.72899	1.09592	2.03522	2.85526
ENSMUSG00000001445	Mrpl10	mitochondrial ribosomal protein L10 [Source:MGI Symbol;Acc:MGI:1333801]	1239.54	0.631721	protein_coding	870.264	1175.98	1030.14	1011.17	1223.05	1041.01	1102.13
ENSMUSG00000001467	Cyp51	cytochrome P450. family 51 [Source:MGI Symbol;Acc:MGI:106040]	4426.85	0.666361	protein_coding	4429.1	3999.38	2979.18	2793.84	2572.12	7638.17	4004.03
ENSMUSG00000001472	Tcf25	transcription factor 25 (basic helix-loop-helix) [Source:MGI Symbol;Acc:MGI:1914105]	4649.56	0.621073	protein_coding	3664.8	4250.73	3850.13	3840.33	4190.8	4429.65	4129.66
ENSMUSG00000001473	Tubb6	tubulin. beta 6 class V [Source:MGI Symbol;Acc:MGI:1915201]	432.814	0.0570436	protein_coding	248.003	337.297	307.937	324.643	447.135	559.684	357.86
ENSMUSG00000001482	Def8	differentially expressed in FDCP 8 [Source:MGI Symbol;Acc:MGI:1346331]	1669.42	0.319618	protein_coding	1344.85	1302.31	1358.36	1514.36	1643.88	1282.19	1596.09
ENSMUSG00000001493	Meox1	mesenchyme homeobox 1 [Source:MGI Symbol;Acc:MGI:103220]	3.96863	0.460078	protein_coding	0	2.60461	3.68787	5.72899	4.38368	5.08804	1.90351
ENSMUSG00000001497	Pax9	paired box 9 [Source:MGI Symbol;Acc:MGI:97493]	18.2926	0.230269	protein_coding	30.4367	22.1392	10.449	18.1418	13.151	9.15847	11.4211
ENSMUSG00000001506	Col1a1	collagen. type I. alpha 1 [Source:MGI Symbol;Acc:MGI:88467]	217.307	0.0021302	protein_coding	121.747	162.788	70.0695	283.585	232.335	198.434	219.855
ENSMUSG00000001507	Itga3	integrin alpha 3 [Source:MGI Symbol;Acc:MGI:96602]	306.356	0.0652417	protein_coding	102.583	216.183	285.195	278.811	287.131	283.913	403.544
ENSMUSG00000001508	Sgca	sarcoglycan. alpha (dystrophin-associated glycoprotein) [Source:MGI Symbol;Acc:MGI:894698]	1.07309	0.5915	protein_coding	0	3.90692	0.614644	0.954832	0	2.03522	0
ENSMUSG00000001517	Foxm1	forkhead box M1 [Source:MGI Symbol;Acc:MGI:1347487]	7.47983	0.242474	protein_coding	0	3.90692	7.99038	8.59349	5.4796	14.2465	6.66228
ENSMUSG00000001518	Itfg2	integrin alpha FG-GAP repeat containing 2 [Source:MGI Symbol;Acc:MGI:1915450]	236.405	0.718224	protein_coding	107.092	235.717	244.628	160.412	213.704	277.807	201.772
ENSMUSG00000001520	Nrip2	nuclear receptor interacting protein 2 [Source:MGI Symbol;Acc:MGI:1891884]	3.41246	0.200547	protein_coding	0	2.60461	1.22929	6.68382	3.28776	2.03522	4.75877
ENSMUSG00000001521	Tulp3	tubby-like protein 3 [Source:MGI Symbol;Acc:MGI:1329045]	29.7808	0.905388	protein_coding	14.6547	26.0461	38.7226	23.8708	18.6306	34.5987	33.3114
ENSMUSG00000001524	Gtf2h4	general transcription factor II H. polypeptide 4 [Source:MGI Symbol;Acc:MGI:1338799]	530.653	0.0349924	protein_coding	599.716	600.363	455.451	373.339	420.833	438.589	405.448
ENSMUSG00000001525	Tubb5	tubulin. beta 5 class I [Source:MGI Symbol;Acc:MGI:107812]	2090.92	0.91477	protein_coding	2256.82	2402.75	1027.69	1382.6	1580.32	3092.51	1313.42
ENSMUSG00000001542	Ell2	elongation factor for RNA polymerase II 2 [Source:MGI Symbol;Acc:MGI:2183438]	2707.33	0.347604	protein_coding	3588.15	2114.94	2247.14	2703.13	2001.15	2182.77	2112.9
ENSMUSG00000001552	Jup	junction plakoglobin [Source:MGI Symbol;Acc:MGI:96650]	1688.36	0.314081	protein_coding	533.206	1482.02	1714.24	1487.63	1712.92	1375.81	1799.77
ENSMUSG00000001555	Fkbp10	FK506 binding protein 10 [Source:MGI Symbol;Acc:MGI:104769]	28.55	0.451891	protein_coding	6.76371	37.7669	15.9808	30.5546	28.4939	35.6163	16.1798
ENSMUSG00000001558	Klhl10	kelch-like 10 [Source:MGI Symbol;Acc:MGI:2181067]	1.51633	0.70058	protein_coding	2.25457	1.30231	0	0	0	6.10565	0.951755
ENSMUSG00000001569	Nom1	nucleolar protein with MIF4G domain 1 [Source:MGI Symbol;Acc:MGI:1861749]	614.279	0.114526	protein_coding	486.987	451.9	475.735	542.344	602.756	590.213	547.259
ENSMUSG00000001576	Ergic1	endoplasmic reticulum-golgi intermediate compartment (ERGIC) 1 [Source:MGI Symbol;Acc:MGI:1914708]	2373.86	0.394255	protein_coding	854.482	2298.57	2186.9	1936.4	2585.28	1801.17	2368.92
ENSMUSG00000001583	Tnk1	tyrosine kinase. non-receptor. 1 [Source:MGI Symbol;Acc:MGI:1930958]	2.15325	0.0450545	protein_coding	0	0	0	1.90966	0	12.2113	0.951755
ENSMUSG00000001588	Acap1	ArfGAP with coiled-coil. ankyrin repeat and PH domains 1 [Source:MGI Symbol;Acc:MGI:2388270]	49.8541	0.941677	protein_coding	25.9276	49.4876	55.318	42.0126	48.2205	41.7219	38.0702
ENSMUSG00000001604	Tcea3	transcription elongation factor A (SII). 3 [Source:MGI Symbol;Acc:MGI:1196908]	3336.28	0.085331	protein_coding	2902.76	3632.13	3363.33	2539.85	3117.89	2152.24	2527.86
ENSMUSG00000001627	Ifrd1	interferon-related developmental regulator 1 [Source:MGI Symbol;Acc:MGI:1316717]	463.263	0.00531019	protein_coding	572.661	802.22	331.293	345.649	300.282	343.952	246.505
ENSMUSG00000001630	Stk38l	serine/threonine kinase 38 like [Source:MGI Symbol;Acc:MGI:1922250]	686.622	0.0502151	protein_coding	483.605	376.366	582.683	517.519	629.058	846.65	741.417
ENSMUSG00000001632	Brpf1	bromodomain and PHD finger containing. 1 [Source:MGI Symbol;Acc:MGI:1926033]	339.562	0.922904	protein_coding	222.075	397.203	268.6	253.03	326.584	270.684	312.176
ENSMUSG00000001642	Akr1b3	aldo-keto reductase family 1. member B3 (aldose reductase) [Source:MGI Symbol;Acc:MGI:1353494]	205.406	0.291946	protein_coding	199.529	252.647	159.808	185.237	151.237	195.381	142.763
ENSMUSG00000001663	Gstt1	glutathione S-transferase. theta 1 [Source:MGI Symbol;Acc:MGI:107379]	9831.41	0.416889	protein_coding	9708.18	6451.62	12317.5	8530.47	7624.32	6722.32	9841.15
ENSMUSG00000001665	Gstt3	glutathione S-transferase. theta 3 [Source:MGI Symbol;Acc:MGI:2143526]	2128.98	0.801363	protein_coding	1986.28	1079.61	3134.69	2557.99	1063.04	939.252	3078.93
ENSMUSG00000001666	Ddt	D-dopachrome tautomerase [Source:MGI Symbol;Acc:MGI:1298381]	1300.39	0.00553418	protein_coding	2686.32	1060.08	1134.63	902.316	824.132	718.431	952.707
ENSMUSG00000001670	Tat	tyrosine aminotransferase [Source:MGI Symbol;Acc:MGI:98487]	44436.4	0.709796	protein_coding	30726.4	61157.6	28132.3	44207.8	44081.2	24666.8	34001.4
ENSMUSG00000001672	Marveld3	MARVEL (membrane-associating) domain containing 3 [Source:MGI Symbol;Acc:MGI:1920858]	31.365	0.270847	protein_coding	34.9458	16.93	14.7515	37.2384	26.3021	33.5811	29.5044
ENSMUSG00000001674	Ddx18	DEAD box helicase 18 [Source:MGI Symbol;Acc:MGI:1914192]	566.58	0.337994	protein_coding	472.332	673.292	489.257	471.687	440.56	470.135	508.237
ENSMUSG00000001687	Ubl3	ubiquitin-like 3 [Source:MGI Symbol;Acc:MGI:1344373]	2762.51	0.674705	protein_coding	3176.69	1712.53	2658.95	2231.44	2406.64	2385.27	2359.4
ENSMUSG00000001700	Gramd3	GRAM domain containing 3 [Source:MGI Symbol;Acc:MGI:1914815]	1687.28	0.367067	protein_coding	1193.79	1349.19	1577.79	1529.64	1545.25	1539.64	1530.42
ENSMUSG00000001707	Eef1e1	eukaryotic translation elongation factor 1 epsilon 1 [Source:MGI Symbol;Acc:MGI:1913393]	302.777	0.0771695	protein_coding	401.313	287.81	288.268	232.024	186.306	289.001	248.408
ENSMUSG00000001729	Akt1	thymoma viral proto-oncogene 1 [Source:MGI Symbol;Acc:MGI:87986]	1760.05	0.580746	protein_coding	1050.63	1539.33	1754.19	1356.82	1642.78	1644.45	1689.36
ENSMUSG00000001739	Cldn15	claudin 15 [Source:MGI Symbol;Acc:MGI:1913103]	10.0795	0.521595	protein_coding	14.6547	14.3254	4.30251	7.63865	5.4796	9.15847	9.51755
ENSMUSG00000001741	Il16	interleukin 16 [Source:MGI Symbol;Acc:MGI:1270855]	59.0489	0.55805	protein_coding	72.1462	40.3715	55.318	46.7868	52.6042	47.8276	45.6842
ENSMUSG00000001750	Tcirg1	T cell. immune regulator 1. ATPase. H+ transporting. lysosomal V0 protein A3 [Source:MGI Symbol;Acc:MGI:1350931]	1107.35	0.158651	protein_coding	858.991	1722.95	831.614	842.162	907.422	854.791	826.123
ENSMUSG00000001751	Naglu	alpha-N-acetylglucosaminidase (Sanfilippo disease IIIB) [Source:MGI Symbol;Acc:MGI:1351641]	1016.61	0.775992	protein_coding	740.626	971.52	923.81	866.032	820.844	905.671	1066.92
ENSMUSG00000001755	Coasy	Coenzyme A synthase [Source:MGI Symbol;Acc:MGI:1918993]	6584.94	0.148256	protein_coding	5631.92	3939.47	5510.29	5928.55	6383.73	5666.04	6650.86
ENSMUSG00000001761	Smo	smoothened. frizzled class receptor [Source:MGI Symbol;Acc:MGI:108075]	193.277	0.33833	protein_coding	140.911	192.741	98.9577	132.722	212.608	172.993	189.399
ENSMUSG00000001763	Tspan33	tetraspanin 33 [Source:MGI Symbol;Acc:MGI:1919012]	461.498	0.00785518	protein_coding	463.314	767.058	379.85	274.992	371.517	334.793	267.443
ENSMUSG00000001767	Crnkl1	crooked neck pre-mRNA splicing factor 1 [Source:MGI Symbol;Acc:MGI:1914127]	353.402	0.28452	protein_coding	252.512	303.437	267.985	240.618	338.639	383.638	348.342
ENSMUSG00000001768	Rin2	Ras and Rab interactor 2 [Source:MGI Symbol;Acc:MGI:1921280]	413.355	0.62193	protein_coding	308.876	339.902	361.411	373.339	431.793	296.124	350.246
ENSMUSG00000001774	Chordc1	cysteine and histidine-rich domain (CHORD)-containing. zinc-binding protein 1 [Source:MGI Symbol;Acc:MGI:1914167]	1208.46	0.733476	protein_coding	1078.81	1263.24	905.371	1008.3	1079.48	1106.14	938.43
ENSMUSG00000001783	Rtcb	RNA 2'.3'-cyclic phosphate and 5'-OH ligase [Source:MGI Symbol;Acc:MGI:106379]	1798.77	0.2185	protein_coding	2177.91	1453.37	1633.72	1484.76	1430.18	1476.55	1504.72
ENSMUSG00000001785	Pwp1	PWP1 homolog. endonuclein [Source:MGI Symbol;Acc:MGI:1914735]	335.944	0.744421	protein_coding	395.677	177.114	269.829	234.889	303.57	364.304	302.658
ENSMUSG00000001786	Fbxo7	F-box protein 7 [Source:MGI Symbol;Acc:MGI:1917004]	627.919	0.423346	protein_coding	517.424	610.781	638.001	537.57	504.123	563.755	519.658
ENSMUSG00000001794	Capns1	calpain. small subunit 1 [Source:MGI Symbol;Acc:MGI:88266]	5659.26	0.854428	protein_coding	2042.64	5887.72	6356.65	5078.75	5414.94	4671.84	4747.35
ENSMUSG00000001802	Lrp3	low density lipoprotein receptor-related protein 3 [Source:MGI Symbol;Acc:MGI:3584516]	652.731	0.00686758	protein_coding	207.42	406.319	510.155	598.68	727.691	568.843	822.316
ENSMUSG00000001827	Folr1	folate receptor 1 (adult) [Source:MGI Symbol;Acc:MGI:95568]	4.0421	0.197097	protein_coding	0	3.90692	0	1.90966	1.09592	19.3346	0.951755
ENSMUSG00000001829	Clpb	ClpB caseinolytic peptidase B [Source:MGI Symbol;Acc:MGI:1100517]	2032.54	0.0693978	protein_coding	1156.59	1847.97	1464.08	1912.53	1977.04	1924.3	1968.23
ENSMUSG00000001833	Septin7	septin 7 [Source:MGI Symbol;Acc:MGI:1335094]	1351.39	0.438139	protein_coding	1838.6	1027.52	1062.72	1153.44	986.328	1318.82	1085.95
ENSMUSG00000001844	Zdhhc4	zinc finger. DHHC domain containing 4 [Source:MGI Symbol;Acc:MGI:1920131]	700.263	0.177831	protein_coding	491.496	724.082	868.492	516.564	624.674	473.188	578.667
ENSMUSG00000001847	Rac1	Rac family small GTPase 1 [Source:MGI Symbol;Acc:MGI:97845]	3723.92	0.331762	protein_coding	2381.95	3069.53	3452.46	3398.25	3613.25	3341.82	3196.94
ENSMUSG00000001855	Nup214	nucleoporin 214 [Source:MGI Symbol;Acc:MGI:1095411]	236.686	0.0664294	protein_coding	65.3825	196.648	176.403	190.012	271.788	196.398	288.382
ENSMUSG00000001864	Aif1l	allograft inflammatory factor 1-like [Source:MGI Symbol;Acc:MGI:1919598]	3.65394	0.21958	protein_coding	0	2.60461	0	0	5.4796	9.15847	2.85526
ENSMUSG00000001870	Ltbp1	latent transforming growth factor beta binding protein 1 [Source:MGI Symbol;Acc:MGI:109151]	59.9707	0.402793	protein_coding	37.2004	50.7899	52.8594	59.1996	49.3164	47.8276	73.2851
ENSMUSG00000001891	Ugp2	UDP-glucose pyrophosphorylase 2 [Source:MGI Symbol;Acc:MGI:2183447]	12680.3	0.344126	protein_coding	12970.5	7415.33	9971.38	13362.9	11199.2	11055.3	11588.6
ENSMUSG00000001909	Trmt1	tRNA methyltransferase 1 [Source:MGI Symbol;Acc:MGI:1289155]	1021.16	0.0104675	protein_coding	1132.92	1233.28	900.454	780.098	777.007	746.924	800.426
ENSMUSG00000001910	Nacc1	nucleus accumbens associated 1. BEN and BTB (POZ) domain containing [Source:MGI Symbol;Acc:MGI:1914080]	824.649	0.153972	protein_coding	252.512	649.851	778.754	723.763	923.861	720.467	799.474
ENSMUSG00000001911	Nfix	nuclear factor I/X [Source:MGI Symbol;Acc:MGI:97311]	3072.22	0.701861	protein_coding	459.932	3598.27	3092.89	2277.27	3459.82	2234.67	2922.84
ENSMUSG00000001918	Slc1a5	solute carrier family 1 (neutral amino acid transporter). member 5 [Source:MGI Symbol;Acc:MGI:105305]	49.7105	0.155292	protein_coding	15.782	54.6968	27.0444	42.9674	38.3572	79.3734	51.3948
ENSMUSG00000001924	Uba1	ubiquitin-like modifier activating enzyme 1 [Source:MGI Symbol;Acc:MGI:98890]	5592.91	0.0809408	protein_coding	2128.31	5451.45	3928.19	5037.69	5560.7	5845.14	5638.2
ENSMUSG00000001930	Vwf	Von Willebrand factor [Source:MGI Symbol;Acc:MGI:98941]	297.647	0.146708	protein_coding	152.183	291.716	148.129	240.618	371.517	185.205	322.645
ENSMUSG00000001942	Siae	sialic acid acetylesterase [Source:MGI Symbol;Acc:MGI:104803]	1163.01	1.03e-05	protein_coding	605.352	600.363	811.945	1228.87	1244.97	1169.23	1235.38
ENSMUSG00000001943	Vsig2	V-set and immunoglobulin domain containing 2 [Source:MGI Symbol;Acc:MGI:1928009]	9.38639	0.304926	protein_coding	14.6547	13.0231	7.37573	5.72899	3.28776	4.07043	14.2763
ENSMUSG00000001946	Esam	endothelial cell-specific adhesion molecule [Source:MGI Symbol;Acc:MGI:1916774]	265.207	0.786514	protein_coding	222.075	276.089	238.482	307.456	184.115	200.469	243.649
ENSMUSG00000001948	Spa17	sperm autoantigenic protein 17 [Source:MGI Symbol;Acc:MGI:1333778]	10.3609	0.402351	protein_coding	13.5274	7.81383	13.5222	5.72899	5.4796	15.2641	5.71053
ENSMUSG00000001962	Fam50a	family with sequence similarity 50. member A [Source:MGI Symbol;Acc:MGI:1351626]	607.295	0.347389	protein_coding	501.642	806.127	451.149	496.513	500.835	490.487	503.478
ENSMUSG00000001964	Emd	emerin [Source:MGI Symbol;Acc:MGI:108117]	372.853	0.524933	protein_coding	329.167	350.32	341.742	317.004	332.064	300.194	307.417
ENSMUSG00000001983	Taco1	translational activator of mitochondrially encoded cytochrome c oxidase I [Source:MGI Symbol;Acc:MGI:1917457]	485.879	0.0435019	protein_coding	346.076	278.693	406.28	477.416	476.725	394.832	544.404
ENSMUSG00000001986	Gria3	glutamate receptor. ionotropic. AMPA3 (alpha 3) [Source:MGI Symbol;Acc:MGI:95810]	15.701	0.285534	protein_coding	5.63642	9.11614	14.1368	14.3225	19.7266	9.15847	18.0833
ENSMUSG00000001988	Npas1	neuronal PAS domain protein 1 [Source:MGI Symbol;Acc:MGI:109205]	4.21387	0.00126554	protein_coding	0	0	0	5.72899	4.38368	11.1937	3.80702
ENSMUSG00000001995	Sipa1l2	signal-induced proliferation-associated 1 like 2 [Source:MGI Symbol;Acc:MGI:2676970]	253.491	0.00709694	protein_coding	117.238	101.58	194.842	225.34	349.598	196.398	239.842
ENSMUSG00000001998	Ap4e1	adaptor-related protein complex AP-4. epsilon 1 [Source:MGI Symbol;Acc:MGI:1336993]	80.4587	0.0193805	protein_coding	60.8734	49.4876	36.8787	70.6576	90.9614	83.4439	79.9474
ENSMUSG00000001999	Blvra	biliverdin reductase A [Source:MGI Symbol;Acc:MGI:88170]	430.679	0.0236385	protein_coding	550.115	432.365	412.426	353.288	287.131	343.952	348.342
ENSMUSG00000002006	Pdzd4	PDZ domain containing 4 [Source:MGI Symbol;Acc:MGI:2443483]	6.05504	0.898099	protein_coding	0	3.90692	11.0636	3.81933	5.4796	4.07043	8.56579
ENSMUSG00000002007	Srpk3	serine/arginine-rich protein specific kinase 3 [Source:MGI Symbol;Acc:MGI:1891338]	3.50391	0.921766	protein_coding	0	5.20922	3.68787	0.954832	4.38368	3.05282	2.85526
ENSMUSG00000002010	Idh3g	isocitrate dehydrogenase 3 (NAD+). gamma [Source:MGI Symbol;Acc:MGI:1099463]	2072.08	0.12299	protein_coding	1412.49	1831.04	1578.41	1966	1887.17	1839.84	2102.43
ENSMUSG00000002012	Pnck	pregnancy upregulated non-ubiquitously expressed CaM kinase [Source:MGI Symbol;Acc:MGI:1347357]	2.57265	0.2313	protein_coding	1.12728	7.81383	4.30251	1.90966	0	0	2.85526
ENSMUSG00000002014	Ssr4	signal sequence receptor. delta [Source:MGI Symbol;Acc:MGI:1099464]	3718.72	0.0103234	protein_coding	7431.06	3539.67	2863.63	2192.29	2290.47	3417.13	2006.3
ENSMUSG00000002015	Bcap31	B cell receptor associated protein 31 [Source:MGI Symbol;Acc:MGI:1350933]	5126.19	0.943139	protein_coding	3163.16	5560.84	4722.31	4700.64	4716.84	4170.16	4132.52
ENSMUSG00000002017	Fam98a	family with sequence similarity 98. member A [Source:MGI Symbol;Acc:MGI:1919972]	685.892	0.7269	protein_coding	505.024	721.477	509.54	591.996	618.099	716.396	520.61
ENSMUSG00000002020	Ltbp2	latent transforming growth factor beta binding protein 2 [Source:MGI Symbol;Acc:MGI:99502]	16.3483	0.416045	protein_coding	3.38185	15.6277	12.2929	13.3676	21.9184	18.3169	7.61404
ENSMUSG00000002028	Kmt2a	lysine (K)-specific methyltransferase 2A [Source:MGI Symbol;Acc:MGI:96995]	370.714	0.536489	protein_coding	149.929	428.459	291.341	338.01	382.476	262.543	359.763
ENSMUSG00000002031	Ift46	intraflagellar transport 46 [Source:MGI Symbol;Acc:MGI:1923818]	868.931	0.106974	protein_coding	886.046	879.056	785.515	746.678	727.691	665.516	664.325
ENSMUSG00000002032	Tmem25	transmembrane protein 25 [Source:MGI Symbol;Acc:MGI:1918937]	690.29	0.952377	protein_coding	439.641	843.894	507.082	670.292	684.95	337.846	663.373
ENSMUSG00000002033	Cd3g	CD3 antigen. gamma polypeptide [Source:MGI Symbol;Acc:MGI:88333]	11.7558	0.542499	protein_coding	16.9093	3.90692	6.14644	26.7353	4.38368	12.2113	7.61404
ENSMUSG00000002043	Trappc6a	trafficking protein particle complex 6A [Source:MGI Symbol;Acc:MGI:1914341]	735.667	0.00614928	protein_coding	871.391	851.708	665.045	576.718	558.919	559.684	507.285
ENSMUSG00000002052	Supt6	SPT6. histone chaperone and transcription elongation factor [Source:MGI Symbol;Acc:MGI:107726]	1199.47	0.633378	protein_coding	421.605	1414.3	1044.9	1043.63	1194.55	946.375	1136.4
ENSMUSG00000002055	Spag5	sperm associated antigen 5 [Source:MGI Symbol;Acc:MGI:1927470]	7.68714	0.296208	protein_coding	4.50914	2.60461	6.14644	2.8645	4.38368	20.3522	8.56579
ENSMUSG00000002058	Unc119	unc-119 lipid binding chaperone [Source:MGI Symbol;Acc:MGI:1328357]	534.691	0.161118	protein_coding	481.351	263.066	444.388	513.7	527.138	500.663	485.395
ENSMUSG00000002059	Rab34	RAB34. member RAS oncogene family [Source:MGI Symbol;Acc:MGI:104606]	271.994	0.339952	protein_coding	161.202	223.997	253.233	226.295	267.404	264.578	239.842
ENSMUSG00000002064	Sdf2	stromal cell derived factor 2 [Source:MGI Symbol;Acc:MGI:108019]	1427.91	0.037817	protein_coding	2348.13	1370.03	1110.66	1019.76	958.93	1321.87	907.022
ENSMUSG00000002068	Ccne1	cyclin E1 [Source:MGI Symbol;Acc:MGI:88316]	43.0443	0.176538	protein_coding	29.3094	37.7669	22.1272	57.2899	36.1654	53.9332	28.5526
ENSMUSG00000002076	Hsf2bp	heat shock transcription factor 2 binding protein [Source:MGI Symbol;Acc:MGI:1921627]	8.20962	0.926023	protein_coding	14.6547	5.20922	2.45858	6.68382	4.38368	10.1761	9.51755
ENSMUSG00000002083	Bbc3	BCL2 binding component 3 [Source:MGI Symbol;Acc:MGI:2181667]	545.926	0.346213	protein_coding	446.405	259.159	602.351	599.634	340.831	672.639	559.632
ENSMUSG00000002100	Mybpc3	myosin binding protein C. cardiac [Source:MGI Symbol;Acc:MGI:102844]	2.81741	0.975149	protein_coding	4.50914	1.30231	1.22929	0	3.28776	6.10565	0
ENSMUSG00000002102	Psmc3	proteasome (prosome. macropain) 26S subunit. ATPase 3 [Source:MGI Symbol;Acc:MGI:1098754]	4673.5	0.790634	protein_coding	4166.44	4970.9	3463.52	3887.12	3944.22	4717.63	3620.48
ENSMUSG00000002103	Acp2	acid phosphatase 2. lysosomal [Source:MGI Symbol;Acc:MGI:87882]	1172.19	0.958819	protein_coding	972.847	1099.15	939.791	923.322	1149.62	1101.05	869.904
ENSMUSG00000002104	Rapsn	receptor-associated protein of the synapse [Source:MGI Symbol;Acc:MGI:99422]	0.814466	0.544922	protein_coding	1.12728	2.60461	0	0	0	1.01761	0.951755
ENSMUSG00000002105	Slc39a13	solute carrier family 39 (metal ion transporter). member 13 [Source:MGI Symbol;Acc:MGI:1915677]	281.197	0.861698	protein_coding	80.0372	337.297	303.02	261.624	240.006	265.596	240.794
ENSMUSG00000002107	Celf2	CUGBP. Elav-like family member 2 [Source:MGI Symbol;Acc:MGI:1338822]	729.201	0.559105	protein_coding	760.917	583.433	691.475	769.594	590.701	606.494	511.092
ENSMUSG00000002108	Nr1h3	nuclear receptor subfamily 1. group H. member 3 [Source:MGI Symbol;Acc:MGI:1352462]	4082.67	0.0859065	protein_coding	4947.65	3751.94	3552.64	2963.8	3511.33	3432.39	2907.61
ENSMUSG00000002109	Ddb2	damage specific DNA binding protein 2 [Source:MGI Symbol;Acc:MGI:1355314]	28.6302	0.105734	protein_coding	22.5457	11.7208	18.4393	28.645	27.398	22.3874	41.8772
ENSMUSG00000002111	Spi1	spleen focus forming virus (SFFV) proviral integration oncogene [Source:MGI Symbol;Acc:MGI:98282]	245.309	0.349418	protein_coding	174.729	230.508	172.1	225.34	208.225	327.67	170.364
ENSMUSG00000002129	Sf3a1	splicing factor 3a. subunit 1 [Source:MGI Symbol;Acc:MGI:1914715]	619.962	0.177826	protein_coding	402.441	530.038	502.164	512.745	602.756	588.177	598.654
ENSMUSG00000002147	Stat6	signal transducer and activator of transcription 6 [Source:MGI Symbol;Acc:MGI:103034]	1370.1	0.364423	protein_coding	840.955	1386.96	1040.59	1206.91	1309.62	1214.01	1282.01
ENSMUSG00000002204	Napsa	napsin A aspartic peptidase [Source:MGI Symbol;Acc:MGI:109365]	7.66288	0.95678	protein_coding	0	7.81383	14.1368	0.954832	3.28776	20.3522	3.80702
ENSMUSG00000002205	Vrk3	vaccinia related kinase 3 [Source:MGI Symbol;Acc:MGI:2182465]	882.141	0.878781	protein_coding	677.498	803.523	819.321	761.001	749.609	856.826	757.597
ENSMUSG00000002210	Smg9	smg-9 homolog. nonsense mediated mRNA decay factor (C. elegans) [Source:MGI Symbol;Acc:MGI:1919247]	312.174	0.725662	protein_coding	166.838	320.367	289.497	282.63	301.378	289.001	234.132
ENSMUSG00000002221	Paxip1	PAX interacting (with transcription-activation domain) protein 1 [Source:MGI Symbol;Acc:MGI:1890430]	435.283	0.109445	protein_coding	273.93	313.856	390.299	420.126	405.49	371.427	466.36
ENSMUSG00000002222	Rmnd5a	required for meiotic nuclear division 5 homolog A [Source:MGI Symbol;Acc:MGI:1915727]	6696.73	0.438286	protein_coding	4726.71	4287.19	7209.16	7207.07	5765.64	4805.15	7110.56
ENSMUSG00000002227	Mov10	Mov10 RISC complex RNA helicase [Source:MGI Symbol;Acc:MGI:97054]	651.465	0.539528	protein_coding	222.075	806.127	515.687	481.235	598.372	709.273	629.11
ENSMUSG00000002228	Ppm1j	protein phosphatase 1J [Source:MGI Symbol;Acc:MGI:1919137]	6.80491	0.561941	protein_coding	0	3.90692	10.449	10.5032	5.4796	6.10565	5.71053
ENSMUSG00000002233	Rhoc	ras homolog family member C [Source:MGI Symbol;Acc:MGI:106028]	243.12	0.273849	protein_coding	179.238	315.158	240.326	119.354	200.553	254.402	192.254
ENSMUSG00000002249	Tead3	TEA domain family member 3 [Source:MGI Symbol;Acc:MGI:109241]	279.138	0.763312	protein_coding	96.9465	302.135	291.341	278.811	267.404	187.24	262.684
ENSMUSG00000002250	Ppard	peroxisome proliferator activator receptor delta [Source:MGI Symbol;Acc:MGI:101884]	196.801	0.221838	protein_coding	36.0731	158.881	196.686	197.65	198.362	124.148	267.443
ENSMUSG00000002257	Def6	differentially expressed in FDCP 6 [Source:MGI Symbol;Acc:MGI:1346328]	10.7824	0.0773869	protein_coding	0	1.30231	10.449	14.3225	14.247	14.2465	6.66228
ENSMUSG00000002265	Peg3	paternally expressed 3 [Source:MGI Symbol;Acc:MGI:104748]	114.005	0.835522	protein_coding	60.8734	123.719	103.875	105.986	105.208	117.025	76.1404
ENSMUSG00000002266	Zim1	zinc finger. imprinted 1 [Source:MGI Symbol;Acc:MGI:1341879]	1.15052	0.655941	protein_coding	0	1.30231	0.614644	1.90966	1.09592	2.03522	0
ENSMUSG00000002274	Metrn	meteorin. glial cell differentiation regulator [Source:MGI Symbol;Acc:MGI:1917333]	5.95057	0.707905	protein_coding	9.01828	5.20922	5.5318	2.8645	1.09592	10.1761	6.66228
ENSMUSG00000002279	Lmf1	lipase maturation factor 1 [Source:MGI Symbol;Acc:MGI:1923733]	1848.8	0.877086	protein_coding	792.481	2484.8	1431.51	1617.49	1720.59	1720.78	1453.33
ENSMUSG00000002280	Ciao3	cytosolic iron-sulfur assembly component 3 [Source:MGI Symbol;Acc:MGI:1914813]	808.822	0.100734	protein_coding	1002.16	694.129	728.354	628.279	727.691	587.16	566.294
ENSMUSG00000002289	Angptl4	angiopoietin-like 4 [Source:MGI Symbol;Acc:MGI:1888999]	5566.32	0.0877732	protein_coding	3467.53	13141.6	2885.14	4330.16	4601.77	2312.01	3624.28
ENSMUSG00000002297	Dbf4	DBF4 zinc finger [Source:MGI Symbol;Acc:MGI:1351328]	98.998	0.154657	protein_coding	90.1828	67.7199	54.7033	104.077	90.9614	121.095	73.2851
ENSMUSG00000002307	Daxx	Fas death domain-associated protein [Source:MGI Symbol;Acc:MGI:1197015]	388.121	0.801417	protein_coding	275.058	337.297	373.704	355.197	364.941	285.948	359.763
ENSMUSG00000002308	Cd320	CD320 antigen [Source:MGI Symbol;Acc:MGI:1860083]	206.184	0.0857581	protein_coding	372.004	153.672	163.495	135.586	149.045	142.465	177.978
ENSMUSG00000002319	Ipo4	importin 4 [Source:MGI Symbol;Acc:MGI:1923001]	1036.12	0.447073	protein_coding	608.734	1144.73	715.446	771.504	984.136	1114.28	929.865
ENSMUSG00000002320	Tm9sf1	transmembrane 9 superfamily member 1 [Source:MGI Symbol;Acc:MGI:1921390]	1105.06	0.00071154	protein_coding	424.986	716.268	760.93	960.561	1181.4	1310.68	1199.21
ENSMUSG00000002324	Rec8	REC8 meiotic recombination protein [Source:MGI Symbol;Acc:MGI:1929645]	51.8865	0.885866	protein_coding	9.01828	100.278	20.8979	30.5546	48.2205	49.8628	56.1535
ENSMUSG00000002325	Irf9	interferon regulatory factor 9 [Source:MGI Symbol;Acc:MGI:107587]	865.681	0.00868959	protein_coding	1166.74	851.708	811.945	678.885	705.773	568.843	570.101
ENSMUSG00000002326	Gmpr2	guanosine monophosphate reductase 2 [Source:MGI Symbol;Acc:MGI:1917903]	439.071	0.764296	protein_coding	458.805	390.692	326.376	378.113	397.819	390.761	333.114
ENSMUSG00000002329	Mdp1	magnesium-dependent phosphatase 1 [Source:MGI Symbol;Acc:MGI:1915131]	627.655	0.023989	protein_coding	836.445	617.293	569.161	545.209	476.725	415.184	456.842
ENSMUSG00000002332	Dhrs1	dehydrogenase/reductase (SDR family) member 1 [Source:MGI Symbol;Acc:MGI:1196314]	5718.96	0.249746	protein_coding	3611.82	4393.98	5324.05	4875.37	5799.61	5276.3	4951.98
ENSMUSG00000002341	Ncan	neurocan [Source:MGI Symbol;Acc:MGI:104694]	0.999672	0.257166	protein_coding	0	0	0	1.90966	0	5.08804	0
ENSMUSG00000002342	Tmem161a	transmembrane protein 161A [Source:MGI Symbol;Acc:MGI:2384577]	556.991	0.913767	protein_coding	378.768	579.526	491.715	423.945	481.109	524.068	538.693
ENSMUSG00000002343	Armc6	armadillo repeat containing 6 [Source:MGI Symbol;Acc:MGI:1924063]	139.316	0.323013	protein_coding	129.638	164.091	108.177	91.6639	128.223	111.937	113.259
ENSMUSG00000002345	Borcs8	BLOC-1 related complex subunit 8 [Source:MGI Symbol;Acc:MGI:1919618]	483.332	0.149784	protein_coding	468.951	539.155	409.968	397.21	418.641	350.057	380.702
ENSMUSG00000002346	Slc25a42	solute carrier family 25. member 42 [Source:MGI Symbol;Acc:MGI:1920345]	2567.56	0.345421	protein_coding	329.167	2599.4	2277.26	2374.67	3097.07	1766.57	2431.73
ENSMUSG00000002365	Snx9	sorting nexin 9 [Source:MGI Symbol;Acc:MGI:1913866]	1221.26	0.000110644	protein_coding	480.223	614.688	880.785	1224.09	1298.67	1164.14	1587.53
ENSMUSG00000002372	Ranbp3	RAN binding protein 3 [Source:MGI Symbol;Acc:MGI:1919060]	1178.76	0.209406	protein_coding	790.227	1595.32	1132.79	839.297	1003.86	935.182	950.803
ENSMUSG00000002379	Ndufa11	NADH:ubiquinone oxidoreductase subunit A11 [Source:MGI Symbol;Acc:MGI:1917125]	2743.33	0.000728635	protein_coding	3525.02	3512.32	2426	1789.35	1961.7	2049.46	1977.75
ENSMUSG00000002384	Bmp8b	bone morphogenetic protein 8b [Source:MGI Symbol;Acc:MGI:107335]	3.87185	0.860043	protein_coding	3.38185	3.90692	4.91715	0.954832	1.09592	5.08804	6.66228
ENSMUSG00000002393	Nr2f6	nuclear receptor subfamily 2. group F. member 6 [Source:MGI Symbol;Acc:MGI:1352453]	2537.76	0.651372	protein_coding	2306.42	2200.9	1672.45	1443.71	2617.06	2756.7	2150.01
ENSMUSG00000002395	Use1	unconventional SNARE in the ER 1 homolog (S. cerevisiae) [Source:MGI Symbol;Acc:MGI:1914273]	2140.09	0.00346362	protein_coding	4917.22	1976.9	1491.74	1253.69	1306.34	1436.86	1291.53
ENSMUSG00000002396	Ocel1	occludin/ELL domain containing 1 [Source:MGI Symbol;Acc:MGI:1924340]	381.178	0.409056	protein_coding	374.259	352.925	323.303	284.54	381.38	284.93	285.526
ENSMUSG00000002409	Dyrk1b	dual-specificity tyrosine-(Y)-phosphorylation regulated kinase 1b [Source:MGI Symbol;Acc:MGI:1330302]	472.135	0.335602	protein_coding	139.783	411.529	499.091	424.9	446.039	383.638	553.921
ENSMUSG00000002413	Braf	Braf transforming gene [Source:MGI Symbol;Acc:MGI:88190]	420.102	0.20064	protein_coding	166.838	398.506	363.255	439.223	384.668	386.691	416.869
ENSMUSG00000002416	Ndufb2	NADH:ubiquinone oxidoreductase subunit B2 [Source:MGI Symbol;Acc:MGI:1915448]	65.0884	0.0748937	protein_coding	121.747	52.0922	54.7033	44.8771	39.4531	51.898	51.3948
ENSMUSG00000002428	Hltf	helicase-like transcription factor [Source:MGI Symbol;Acc:MGI:1196437]	369.852	0.387954	protein_coding	399.059	243.531	257.536	353.288	278.364	416.202	362.619
ENSMUSG00000002455	Prpf6	pre-mRNA splicing factor 6 [Source:MGI Symbol;Acc:MGI:1922946]	1535.1	0.264928	protein_coding	1240.01	2004.25	1265.55	1161.08	1218.66	1282.19	1355.3
ENSMUSG00000002458	Rgs19	regulator of G-protein signaling 19 [Source:MGI Symbol;Acc:MGI:1915153]	38.2308	0.563757	protein_coding	36.0731	37.7669	17.8247	40.1029	30.6858	47.8276	26.6491
ENSMUSG00000002475	Abhd3	abhydrolase domain containing 3 [Source:MGI Symbol;Acc:MGI:2147183]	2153.58	0.0722637	protein_coding	2020.09	1079.61	1488.05	2119.73	2183.07	1900.89	2100.52
ENSMUSG00000002477	Snrpd1	small nuclear ribonucleoprotein D1 [Source:MGI Symbol;Acc:MGI:98344]	307.662	0.000897594	protein_coding	359.604	434.97	297.488	221.521	195.074	230.997	218.904
ENSMUSG00000002486	Tchp	trichoplein. keratin filament binding [Source:MGI Symbol;Acc:MGI:1925082]	36.177	0.73765	protein_coding	18.0366	33.8599	32.5761	36.2836	42.7409	20.3522	26.6491
ENSMUSG00000002489	Tiam1	T cell lymphoma invasion and metastasis 1 [Source:MGI Symbol;Acc:MGI:103306]	15.6863	0.242938	protein_coding	0	14.3254	11.0636	19.0966	19.7266	17.2993	8.56579
ENSMUSG00000002496	Tsc2	TSC complex subunit 2 [Source:MGI Symbol;Acc:MGI:102548]	1226.11	0.00919642	protein_coding	471.205	893.382	902.298	1105.7	1379.76	1116.32	1334.36
ENSMUSG00000002500	Rpl3l	ribosomal protein L3-like [Source:MGI Symbol;Acc:MGI:1913461]	2.68075	0.200973	protein_coding	0	0	2.45858	0	1.09592	12.2113	1.90351
ENSMUSG00000002504	Slc9a3r2	solute carrier family 9 (sodium/hydrogen exchanger). member 3 regulator 2 [Source:MGI Symbol;Acc:MGI:1890662]	721.882	0.471215	protein_coding	390.041	737.105	625.093	656.924	647.689	617.688	730.948
ENSMUSG00000002524	Puf60	poly-U binding splicing factor 60 [Source:MGI Symbol;Acc:MGI:1915209]	2160.95	0.632152	protein_coding	1592.85	2697.07	1681.67	1624.17	1821.42	2119.68	1768.36
ENSMUSG00000002546	Golga2	golgi autoantigen. golgin subfamily a. 2 [Source:MGI Symbol;Acc:MGI:2139395]	1143.61	0.225513	protein_coding	649.316	1103.05	893.078	1030.26	1077.29	1003.36	1171.61
ENSMUSG00000002550	Uck1	uridine-cytidine kinase 1 [Source:MGI Symbol;Acc:MGI:98904]	2213.36	0.331101	protein_coding	1580.45	1211.14	2377.44	2140.73	2063.62	1693.3	2363.21
ENSMUSG00000002578	Ikzf4	IKAROS family zinc finger 4 [Source:MGI Symbol;Acc:MGI:1343139]	21.29	0.180307	protein_coding	3.38185	40.3715	35.6494	12.4128	14.247	17.2993	11.4211
ENSMUSG00000002580	Mien1	migration and invasion enhancer 1 [Source:MGI Symbol;Acc:MGI:1913678]	388.898	3.6e-05	protein_coding	620.007	468.83	387.841	225.34	245.486	266.613	262.684
ENSMUSG00000002588	Pon1	paraoxonase 1 [Source:MGI Symbol;Acc:MGI:103295]	21809.5	0.986128	protein_coding	23802.6	18788.4	14403	17984.3	19906.3	22339.5	15536.4
ENSMUSG00000002602	Axl	AXL receptor tyrosine kinase [Source:MGI Symbol;Acc:MGI:1347244]	413.781	0.000111079	protein_coding	263.785	265.67	240.326	445.906	420.833	450.8	388.316
ENSMUSG00000002603	Tgfb1	transforming growth factor. beta 1 [Source:MGI Symbol;Acc:MGI:98725]	247.876	0.226155	protein_coding	48.4732	182.323	275.361	229.16	246.582	269.666	236.987
ENSMUSG00000002608	Ccdc97	coiled-coil domain containing 97 [Source:MGI Symbol;Acc:MGI:1196455]	749.491	0.592252	protein_coding	167.965	858.219	697.621	572.899	820.844	652.287	655.759
ENSMUSG00000002617	Zfp40	zinc finger protein 40 [Source:MGI Symbol;Acc:MGI:99185]	55.4466	0.699914	protein_coding	43.9641	31.2553	65.1523	70.6576	37.2613	70.215	32.3597
ENSMUSG00000002625	Akap8l	A kinase (PRKA) anchor protein 8-like [Source:MGI Symbol;Acc:MGI:1860606]	478.802	0.098704	protein_coding	466.696	640.734	361.411	328.462	416.45	367.357	354.053
ENSMUSG00000002633	Shh	sonic hedgehog [Source:MGI Symbol;Acc:MGI:98297]	13.2864	0.0702824	protein_coding	1.12728	9.11614	6.14644	9.54832	7.67144	5.08804	46.636
ENSMUSG00000002635	Pdcd2l	programmed cell death 2-like [Source:MGI Symbol;Acc:MGI:1915329]	338.873	0.139194	protein_coding	543.351	277.391	256.307	211.018	255.349	300.194	273.154
ENSMUSG00000002658	Gtf2f1	general transcription factor IIF. polypeptide 1 [Source:MGI Symbol;Acc:MGI:1923848]	640.555	0.359696	protein_coding	414.841	873.847	568.546	455.455	552.344	552.561	513.948
ENSMUSG00000002660	Clpp	caseinolytic mitochondrial matrix peptidase proteolytic subunit [Source:MGI Symbol;Acc:MGI:1858213]	2147.97	0.0169393	protein_coding	2193.7	3031.77	1794.76	1435.11	1642.78	1749.27	1545.65
ENSMUSG00000002661	Alkbh7	alkB homolog 7 [Source:MGI Symbol;Acc:MGI:1913650]	461.07	0.0132858	protein_coding	652.698	573.014	339.898	301.727	338.639	330.723	352.149
ENSMUSG00000002664	Pspn	persephin [Source:MGI Symbol;Acc:MGI:1201684]	3.13765	0.197522	protein_coding	5.63642	2.60461	5.5318	0	2.19184	0	3.80702
ENSMUSG00000002668	Dennd1c	DENN/MADD domain containing 1C [Source:MGI Symbol;Acc:MGI:1918035]	110.982	0.478674	protein_coding	76.6554	65.1153	113.709	106.941	122.743	81.4086	87.5615
ENSMUSG00000002679	Med6	mediator complex subunit 6 [Source:MGI Symbol;Acc:MGI:1917042]	331.814	0.00710093	protein_coding	585.061	345.111	262.453	243.482	220.28	229.979	216.048
ENSMUSG00000002688	Prkd1	protein kinase D1 [Source:MGI Symbol;Acc:MGI:99879]	3.93656	0.410305	protein_coding	3.38185	2.60461	0	2.8645	5.4796	2.03522	5.71053
ENSMUSG00000002699	Lcp2	lymphocyte cytosolic protein 2 [Source:MGI Symbol;Acc:MGI:1321402]	88.1766	0.628723	protein_coding	100.328	58.6038	56.5473	66.8382	80.0022	99.7256	75.1886
ENSMUSG00000002718	Cse1l	chromosome segregation 1-like (S. cerevisiae) [Source:MGI Symbol;Acc:MGI:1339951]	928.463	0.840084	protein_coding	1209.58	629.014	690.246	739.995	727.691	970.798	804.233
ENSMUSG00000002728	Naa20	N(alpha)-acetyltransferase 20. NatB catalytic subunit [Source:MGI Symbol;Acc:MGI:1915127]	523.58	0.088613	protein_coding	847.718	458.412	419.187	437.313	337.543	489.469	337.873
ENSMUSG00000002731	Prkra	protein kinase. interferon inducible double stranded RNA dependent activator [Source:MGI Symbol;Acc:MGI:1344375]	624.971	0.409638	protein_coding	882.664	377.669	574.692	572.899	472.342	485.399	536.79
ENSMUSG00000002732	Fkbp7	FK506 binding protein 7 [Source:MGI Symbol;Acc:MGI:1336879]	94.0823	0.955504	protein_coding	112.728	72.9291	60.8498	106.941	87.6736	64.1093	65.6711
ENSMUSG00000002733	Plekha3	pleckstrin homology domain-containing. family A (phosphoinositide binding specific) member 3 [Source:MGI Symbol;Acc:MGI:1932515]	731.733	0.668239	protein_coding	704.553	536.55	731.427	632.099	671.799	594.283	579.619
ENSMUSG00000002741	Ykt6	YKT6 v-SNARE homolog (S. cerevisiae) [Source:MGI Symbol;Acc:MGI:1927550]	2036.4	0.0249287	protein_coding	1376.41	1320.54	1690.27	1910.62	2020.88	2157.33	1757.89
ENSMUSG00000002748	Baz1b	bromodomain adjacent to zinc finger domain. 1B [Source:MGI Symbol;Acc:MGI:1353499]	1732.61	0.431197	protein_coding	1129.54	1571.88	1512.03	1536.32	1657.03	1437.88	1626.55
ENSMUSG00000002763	Pex6	peroxisomal biogenesis factor 6 [Source:MGI Symbol;Acc:MGI:2385054]	5320.75	0.752166	protein_coding	3928.59	4970.9	4560.66	3945.37	5075.21	4743.07	4946.27
ENSMUSG00000002767	Mrpl2	mitochondrial ribosomal protein L2 [Source:MGI Symbol;Acc:MGI:1351622]	2567.12	0.0109187	protein_coding	2775.38	3056.51	2295.7	1820.86	2007.73	2073.89	1932.06
ENSMUSG00000002768	Mea1	male enhanced antigen 1 [Source:MGI Symbol;Acc:MGI:96957]	1502.5	0.00467744	protein_coding	2128.31	1458.58	1417.98	1033.13	1155.1	1136.67	1032.65
ENSMUSG00000002769	Gnmt	glycine N-methyltransferase [Source:MGI Symbol;Acc:MGI:1202304]	41992	0.760755	protein_coding	49194.7	20526.9	36009.6	43623.4	34450.2	16731.5	58957.4
ENSMUSG00000002771	Grin2d	glutamate receptor. ionotropic. NMDA2D (epsilon 4) [Source:MGI Symbol;Acc:MGI:95823]	10.3882	0.886993	protein_coding	9.01828	6.51153	12.2929	8.59349	9.86328	6.10565	10.4693
ENSMUSG00000002778	Kdelr1	KDEL (Lys-Asp-Glu-Leu) endoplasmic reticulum protein retention receptor 1 [Source:MGI Symbol;Acc:MGI:1915387]	3062.86	0.569119	protein_coding	2291.77	2749.17	3312.32	2606.69	2795.69	2552.16	2336.56
ENSMUSG00000002781	Tmem143	transmembrane protein 143 [Source:MGI Symbol;Acc:MGI:1917459]	770.168	0.0757714	protein_coding	372.004	635.525	631.24	683.66	796.734	750.995	724.285
ENSMUSG00000002791	Pdxk-ps	pyridoxal (pyridoxine. vitamin B6) kinase. pseudogene [Source:MGI Symbol;Acc:MGI:1933201]	1.41578	0.638547	transcribed_unprocessed_pseudogene	4.50914	0	0	0	2.19184	1.01761	0
ENSMUSG00000002797	Ggct	gamma-glutamyl cyclotransferase [Source:MGI Symbol;Acc:MGI:95700]	296.383	0.480488	protein_coding	344.949	286.507	220.657	298.862	215.896	233.032	258.877
ENSMUSG00000002799	Jag2	jagged 2 [Source:MGI Symbol;Acc:MGI:1098270]	2.11422	0.293144	protein_coding	0	0	1.84393	1.90966	2.19184	0	6.66228
ENSMUSG00000002803	Btbd6	BTB (POZ) domain containing 6 [Source:MGI Symbol;Acc:MGI:3026623]	544.385	0.776841	protein_coding	400.186	432.365	598.049	436.358	561.111	414.166	407.351
ENSMUSG00000002804	Nudt14	nudix (nucleoside diphosphate linked moiety X)-type motif 14 [Source:MGI Symbol;Acc:MGI:1913424]	608.394	0.00285509	protein_coding	944.665	602.968	570.39	390.526	433.984	440.624	441.614
ENSMUSG00000002808	Epdr1	ependymin related protein 1 (zebrafish) [Source:MGI Symbol;Acc:MGI:2145369]	6.32125	0.0749562	protein_coding	4.50914	1.30231	1.22929	7.63865	5.4796	8.14086	10.4693
ENSMUSG00000002812	Flii	flightless I actin binding protein [Source:MGI Symbol;Acc:MGI:1342286]	1652.92	0.0258645	protein_coding	559.133	1359.61	1231.13	1637.54	1698.68	1519.29	1866.39
ENSMUSG00000002814	Top3a	topoisomerase (DNA) III alpha [Source:MGI Symbol;Acc:MGI:1197527]	180.01	0.242989	protein_coding	100.328	139.347	173.944	162.321	161.1	165.87	196.062
ENSMUSG00000002820	Atg4d	autophagy related 4D. cysteine peptidase [Source:MGI Symbol;Acc:MGI:2444308]	1124.82	0.302334	protein_coding	1482.38	765.756	1019.69	749.543	1012.63	837.491	993.632
ENSMUSG00000002825	Qtrt1	queuine tRNA-ribosyltransferase catalytic subunit 1 [Source:MGI Symbol;Acc:MGI:1931441]	83.1226	0.0731623	protein_coding	90.1828	118.51	66.3816	53.4706	61.3715	76.3206	54.25
ENSMUSG00000002831	Plin4	perilipin 4 [Source:MGI Symbol;Acc:MGI:1929709]	382.935	0.123756	protein_coding	126.256	174.509	427.178	580.538	395.627	209.627	371.184
ENSMUSG00000002833	Hdgfl2	HDGF like 2 [Source:MGI Symbol;Acc:MGI:1194492]	1034.19	0.477305	protein_coding	588.443	998.868	879.556	894.677	1060.85	780.505	975.549
ENSMUSG00000002835	Chaf1a	chromatin assembly factor 1. subunit A (p150) [Source:MGI Symbol;Acc:MGI:1351331]	56.5245	2.31e-06	protein_coding	13.5274	10.4184	26.4297	61.1092	72.3307	52.9156	86.6097
ENSMUSG00000002844	Adprh	ADP-ribosylarginine hydrolase [Source:MGI Symbol;Acc:MGI:1098234]	242.814	0.544448	protein_coding	169.093	326.879	198.53	206.244	186.306	249.314	177.026
ENSMUSG00000002845	Tmem39a	transmembrane protein 39a [Source:MGI Symbol;Acc:MGI:1915096]	261.162	0.968548	protein_coding	165.711	337.297	186.852	194.786	209.321	315.458	209.386
ENSMUSG00000002846	Timmdc1	translocase of inner mitochondrial membrane domain containing 1 [Source:MGI Symbol;Acc:MGI:1922139]	1401.7	0.156407	protein_coding	2066.31	1052.26	1225.6	1019.76	1027.97	1253.69	1138.3
ENSMUSG00000002847	Pla1a	phospholipase A1 member A [Source:MGI Symbol;Acc:MGI:1934677]	1106.18	0.00146781	protein_coding	1206.19	2079.78	866.034	743.814	723.307	673.657	727.141
ENSMUSG00000002870	Mcm2	minichromosome maintenance complex component 2 [Source:MGI Symbol;Acc:MGI:105380]	182.968	2.84e-05	protein_coding	96.9465	98.9752	84.8209	153.728	216.992	223.874	188.447
ENSMUSG00000002871	Tpra1	transmembrane protein. adipocyte asscociated 1 [Source:MGI Symbol;Acc:MGI:1345190]	572.338	0.983277	protein_coding	313.385	635.525	563.014	546.164	486.589	507.786	467.312
ENSMUSG00000002881	Nab1	Ngfi-A binding protein 1 [Source:MGI Symbol;Acc:MGI:107564]	2739.3	0.883715	protein_coding	3457.38	1485.93	2402.64	2133.09	2320.06	2811.65	2244.24
ENSMUSG00000002885	Adgre5	adhesion G protein-coupled receptor E5 [Source:MGI Symbol;Acc:MGI:1347095]	153.378	0.6205	protein_coding	192.766	93.766	97.1138	155.638	117.263	147.553	152.281
ENSMUSG00000002897	Il17ra	interleukin 17 receptor A [Source:MGI Symbol;Acc:MGI:107399]	453.317	0.606504	protein_coding	199.529	449.295	453.608	416.307	431.793	396.867	394.027
ENSMUSG00000002900	Lamb1	laminin B1 [Source:MGI Symbol;Acc:MGI:96743]	189.443	0.518438	protein_coding	147.674	181.02	136.451	171.87	161.1	139.412	227.469
ENSMUSG00000002908	Kcnn1	potassium intermediate/small conductance calcium-activated channel. subfamily N. member 1 [Source:MGI Symbol;Acc:MGI:1933993]	199.288	0.717955	protein_coding	226.584	122.417	188.696	188.102	192.882	114.99	168.461
ENSMUSG00000002910	Arrdc2	arrestin domain containing 2 [Source:MGI Symbol;Acc:MGI:1918057]	563.904	0.337669	protein_coding	532.078	942.869	232.336	495.558	511.795	285.948	434.952
ENSMUSG00000002944	Cd36	CD36 molecule [Source:MGI Symbol;Acc:MGI:107899]	4374.45	0.00857974	protein_coding	2901.63	281.298	2471.48	5058.7	5188.09	4927.26	4604.59
ENSMUSG00000002948	Map2k7	mitogen-activated protein kinase kinase 7 [Source:MGI Symbol;Acc:MGI:1346871]	670.346	0.69263	protein_coding	214.184	933.753	702.538	515.609	632.346	536.279	525.369
ENSMUSG00000002949	Timm44	translocase of inner mitochondrial membrane 44 [Source:MGI Symbol;Acc:MGI:1343262]	1908.6	0.0125455	protein_coding	2498.06	2060.25	1642.33	1499.09	1368.8	1412.44	1510.44
ENSMUSG00000002957	Ap2a2	adaptor-related protein complex 2. alpha 2 subunit [Source:MGI Symbol;Acc:MGI:101920]	2531.94	0.0369113	protein_coding	1584.96	1957.37	1918.3	2089.17	2699.25	2373.06	2402.23
ENSMUSG00000002963	Pnkp	polynucleotide kinase 3'- phosphatase [Source:MGI Symbol;Acc:MGI:1891698]	824.501	0.0714187	protein_coding	842.082	1024.91	650.294	575.764	736.458	583.089	622.448
ENSMUSG00000002968	Med25	mediator complex subunit 25 [Source:MGI Symbol;Acc:MGI:1922863]	1356.33	0.639973	protein_coding	529.824	1543.23	1216.38	1151.53	1326.06	1249.62	1151.62
ENSMUSG00000002980	Bcam	basal cell adhesion molecule [Source:MGI Symbol;Acc:MGI:1929940]	145.338	0.712272	protein_coding	75.5281	187.532	101.416	96.438	116.168	140.43	183.689
ENSMUSG00000002981	Clptm1	cleft lip and palate associated transmembrane protein 1 [Source:MGI Symbol;Acc:MGI:1927155]	3448.21	0.787707	protein_coding	1825.07	3896.5	2965.04	2740.37	3271.32	3140.34	3027.53
ENSMUSG00000002983	Relb	avian reticuloendotheliosis viral (v-rel) oncogene related B [Source:MGI Symbol;Acc:MGI:103289]	57.8141	0.626401	protein_coding	33.8185	50.7899	51.6301	34.3739	60.2756	63.0917	50.443
ENSMUSG00000002984	Tomm40	translocase of outer mitochondrial membrane 40 [Source:MGI Symbol;Acc:MGI:1858259]	1514.52	0.39528	protein_coding	989.756	1552.35	1784.31	1315.76	1267.98	1226.22	1197.31
ENSMUSG00000002985	Apoe	apolipoprotein E [Source:MGI Symbol;Acc:MGI:88057]	1.21662e+06	0.775866	protein_coding	663234	1.25233e+06	1.12845e+06	1.07301e+06	1.20143e+06	898935	1.09751e+06
ENSMUSG00000002992	Apoc2	apolipoprotein C-II [Source:MGI Symbol;Acc:MGI:88054]	6.83119	0.565031	protein_coding	4.50914	3.90692	15.9808	8.59349	1.09592	4.07043	8.56579
ENSMUSG00000002996	Hbp1	high mobility group box transcription factor 1 [Source:MGI Symbol;Acc:MGI:894659]	2923.06	0.186563	protein_coding	3552.07	2526.47	2497.91	2578.05	2439.52	2108.48	2319.43
ENSMUSG00000002997	Prkar2b	protein kinase. cAMP dependent regulatory. type II beta [Source:MGI Symbol;Acc:MGI:97760]	14.4311	0.139542	protein_coding	19.1638	9.11614	25.2004	11.458	8.76736	7.12326	11.4211
ENSMUSG00000003031	Cdkn1b	cyclin-dependent kinase inhibitor 1B [Source:MGI Symbol;Acc:MGI:104565]	653.758	0.204213	protein_coding	505.024	459.714	593.746	644.511	552.344	616.67	651.952
ENSMUSG00000003032	Klf4	Kruppel-like factor 4 (gut) [Source:MGI Symbol;Acc:MGI:1342287]	50.7585	0.800287	protein_coding	39.455	50.7899	35.0347	42.0126	52.6042	29.5106	53.2983
ENSMUSG00000003033	Ap1m1	adaptor-related protein complex AP-1. mu subunit 1 [Source:MGI Symbol;Acc:MGI:102776]	793.931	0.307215	protein_coding	417.095	692.827	714.217	612.047	813.173	820.192	674.794
ENSMUSG00000003037	Rab8a	RAB8A. member RAS oncogene family [Source:MGI Symbol;Acc:MGI:96960]	2597.87	0.17955	protein_coding	2588.25	2366.29	2449.36	2024.24	2352.94	2139.01	1912.08
ENSMUSG00000003038	Hmgn2	high mobility group nucleosomal binding domain 2 [Source:MGI Symbol;Acc:MGI:96136]	647.194	0.398483	protein_coding	830.809	433.668	634.928	605.363	459.191	563.755	543.452
ENSMUSG00000003039	Fam32a	family with sequence similarity 32. member A [Source:MGI Symbol;Acc:MGI:1915172]	2394.96	0.0748002	protein_coding	3389.75	1872.72	2193.67	1699.6	2017.59	1926.33	1647.49
ENSMUSG00000003051	Elf3	E74-like factor 3 [Source:MGI Symbol;Acc:MGI:1101781]	10.5031	0.193269	protein_coding	3.38185	6.51153	6.14644	0.954832	8.76736	14.2465	24.7456
ENSMUSG00000003053	Cyp2c29	cytochrome P450. family 2. subfamily c. polypeptide 29 [Source:MGI Symbol;Acc:MGI:103238]	27491	0.112622	protein_coding	13897.2	64832.7	15817.3	19904.4	23994.1	10840.6	19156.9
ENSMUSG00000003062	Stard3nl	STARD3 N-terminal like [Source:MGI Symbol;Acc:MGI:1923455]	489.489	0.505648	protein_coding	605.352	326.879	451.149	445.906	402.203	395.85	396.882
ENSMUSG00000003068	Stk11	serine/threonine kinase 11 [Source:MGI Symbol;Acc:MGI:1341870]	3677.33	0.622533	protein_coding	2830.61	3762.36	3274.21	2621.97	3609.96	2868.64	3163.63
ENSMUSG00000003070	Efna2	ephrin A2 [Source:MGI Symbol;Acc:MGI:102707]	5.15882	0.447203	protein_coding	11.2728	6.51153	1.22929	3.81933	2.19184	5.08804	3.80702
ENSMUSG00000003072	Atp5d	ATP synthase. H+ transporting. mitochondrial F1 complex. delta subunit [Source:MGI Symbol;Acc:MGI:1913293]	11270.4	0.0286591	protein_coding	12197.2	11824.9	10372.1	8821.69	9143.26	7818.28	9571.8
ENSMUSG00000003099	Ppp5c	protein phosphatase 5. catalytic subunit [Source:MGI Symbol;Acc:MGI:102666]	1702.72	0.783449	protein_coding	1338.09	1620.07	1378.65	1380.69	1601.14	1563.05	1436.2
ENSMUSG00000003119	Cdk12	cyclin-dependent kinase 12 [Source:MGI Symbol;Acc:MGI:1098802]	297.354	0.0895678	protein_coding	102.583	287.81	217.584	278.811	265.213	322.582	341.68
ENSMUSG00000003123	Lipe	lipase. hormone sensitive [Source:MGI Symbol;Acc:MGI:96790]	561.652	0.621577	protein_coding	337.058	388.087	659.513	586.267	498.644	370.409	592.943
ENSMUSG00000003131	Pafah1b2	platelet-activating factor acetylhydrolase. isoform 1b. subunit 2 [Source:MGI Symbol;Acc:MGI:108415]	933.863	0.322399	protein_coding	890.555	864.731	864.805	813.517	798.926	792.717	712.864
ENSMUSG00000003134	Tbc1d8	TBC1 domain family. member 8 [Source:MGI Symbol;Acc:MGI:1927225]	573.451	0.898724	protein_coding	330.294	698.036	502.779	717.079	380.284	417.219	588.185
ENSMUSG00000003135	Cnot11	CCR4-NOT transcription complex. subunit 11 [Source:MGI Symbol;Acc:MGI:106580]	603.554	0.993717	protein_coding	545.606	517.015	499.706	547.119	580.838	472.17	481.588
ENSMUSG00000003153	Slc2a3	solute carrier family 2 (facilitated glucose transporter). member 3 [Source:MGI Symbol;Acc:MGI:95757]	13.8074	0.0446418	protein_coding	5.63642	3.90692	9.21967	22.916	10.9592	25.4402	7.61404
ENSMUSG00000003154	Foxj2	forkhead box J2 [Source:MGI Symbol;Acc:MGI:1926805]	284.192	0.647228	protein_coding	100.328	309.949	286.424	260.669	250.966	234.05	295.996
ENSMUSG00000003161	Sri	sorcin [Source:MGI Symbol;Acc:MGI:98419]	1319.96	0.0922678	protein_coding	1704.45	1086.12	1231.13	1068.46	1067.43	939.252	1075.48
ENSMUSG00000003166	Dgcr2	DiGeorge syndrome critical region gene 2 [Source:MGI Symbol;Acc:MGI:892866]	1685.05	0.251716	protein_coding	1522.96	1530.21	1697.65	1417.93	1562.78	1218.08	1282.97
ENSMUSG00000003184	Irf3	interferon regulatory factor 3 [Source:MGI Symbol;Acc:MGI:1859179]	1770.86	0.0267518	protein_coding	1745.04	2329.82	1516.94	1321.49	1404.97	1387	1285.82
ENSMUSG00000003190	Bcl2l12	BCL2-like 12 (proline rich) [Source:MGI Symbol;Acc:MGI:1922986]	70.886	0.808709	protein_coding	43.9641	82.0453	63.3084	60.1544	69.043	61.0565	47.5877
ENSMUSG00000003198	Zfp959	zinc finger protein 959 [Source:MGI Symbol;Acc:MGI:2385058]	144.03	0.0112364	protein_coding	179.238	164.091	143.827	125.083	98.6328	99.7256	98.9825
ENSMUSG00000003199	Mpnd	MPN domain containing [Source:MGI Symbol;Acc:MGI:1915297]	3558.16	2.77e-05	protein_coding	5462.82	3878.27	3681.1	2221.89	2530.48	2137.99	2464.09
ENSMUSG00000003200	Sh3gl1	SH3-domain GRB2-like 1 [Source:MGI Symbol;Acc:MGI:700010]	491.423	0.0982039	protein_coding	227.712	414.133	401.977	401.984	500.835	452.836	539.645
ENSMUSG00000003206	Ebi3	Epstein-Barr virus induced gene 3 [Source:MGI Symbol;Acc:MGI:1354171]	5.43975	0.53117	protein_coding	1.12728	9.11614	0	3.81933	6.57552	6.10565	4.75877
ENSMUSG00000003208	Yju2	YJU2 splicing factor [Source:MGI Symbol;Acc:MGI:1920136]	122.951	0.689406	protein_coding	75.5281	106.789	124.773	84.0252	106.304	117.025	139.908
ENSMUSG00000003226	Ranbp2	RAN binding protein 2 [Source:MGI Symbol;Acc:MGI:894323]	1686.5	0.0107136	protein_coding	1368.52	1018.4	1126.64	1446.57	1620.87	1813.38	1790.25
ENSMUSG00000003228	Grk5	G protein-coupled receptor kinase 5 [Source:MGI Symbol;Acc:MGI:109161]	76.0962	0.823163	protein_coding	36.0731	104.184	49.7862	75.4317	71.2348	74.2854	50.443
ENSMUSG00000003233	Dvl3	dishevelled segment polarity protein 3 [Source:MGI Symbol;Acc:MGI:108100]	287.404	0.0367525	protein_coding	43.9641	233.113	197.301	233.934	314.529	289.001	385.461
ENSMUSG00000003234	Abcf3	ATP-binding cassette. sub-family F (GCN20). member 3 [Source:MGI Symbol;Acc:MGI:1351656]	1416.08	0.690429	protein_coding	1069.79	1515.88	1006.17	1256.56	1241.68	1362.58	1218.25
ENSMUSG00000003235	Eif2b5	eukaryotic translation initiation factor 2B. subunit 5 epsilon [Source:MGI Symbol;Acc:MGI:2446176]	1418.76	0.173588	protein_coding	1676.27	1274.96	1187.49	1101.88	1223.05	1152.95	1091.66
ENSMUSG00000003269	Cyth2	cytohesin 2 [Source:MGI Symbol;Acc:MGI:1334255]	744.252	0.161209	protein_coding	581.679	948.078	695.777	565.26	619.195	653.304	527.272
ENSMUSG00000003271	Sult2b1	sulfotransferase family. cytosolic. 2B. member 1 [Source:MGI Symbol;Acc:MGI:1926342]	2.79986	0.92356	protein_coding	1.12728	6.51153	0	3.81933	0	8.14086	0
ENSMUSG00000003273	Car11	carbonic anhydrase 11 [Source:MGI Symbol;Acc:MGI:1336193]	17.4662	0.0951085	protein_coding	7.89099	20.8369	38.1079	14.3225	13.151	8.14086	6.66228
ENSMUSG00000003279	Dlgap1	DLG associated protein 1 [Source:MGI Symbol;Acc:MGI:1346065]	72.5019	0.00651636	protein_coding	93.5646	70.3245	110.636	60.1544	36.1654	52.9156	47.5877
ENSMUSG00000003282	Plag1	pleiomorphic adenoma gene 1 [Source:MGI Symbol;Acc:MGI:1891916]	2.58795	0.00990233	protein_coding	0	0	0	3.81933	2.19184	6.10565	3.80702
ENSMUSG00000003283	Hck	hemopoietic cell kinase [Source:MGI Symbol;Acc:MGI:96052]	100.103	0.519389	protein_coding	118.365	71.6268	42.4105	102.167	97.5369	113.972	57.1053
ENSMUSG00000003299	Mrpl4	mitochondrial ribosomal protein L4 [Source:MGI Symbol;Acc:MGI:2137210]	1256.33	0.845135	protein_coding	806.009	1345.28	1170.9	958.651	1180.31	1044.07	1108.79
ENSMUSG00000003308	Keap1	kelch-like ECH-associated protein 1 [Source:MGI Symbol;Acc:MGI:1858732]	1489.94	0.0888599	protein_coding	1022.45	1187.7	1138.32	1183.99	1528.81	1448.06	1391.47
ENSMUSG00000003309	Ap1m2	adaptor protein complex AP-1. mu 2 subunit [Source:MGI Symbol;Acc:MGI:1336974]	2.82375	0.224969	protein_coding	0	1.30231	2.45858	0.954832	2.19184	3.05282	7.61404
ENSMUSG00000003316	Glg1	golgi apparatus protein 1 [Source:MGI Symbol;Acc:MGI:104967]	1828.57	0.427553	protein_coding	472.332	1870.11	1786.16	1645.18	1835.67	1602.73	1752.18
ENSMUSG00000003341	Atp8b3	ATPase. class I. type 8B. member 3 [Source:MGI Symbol;Acc:MGI:1914581]	3.74294	0.0102704	protein_coding	0	0	0	1.90966	0	22.3874	1.90351
ENSMUSG00000003344	Btbd2	BTB (POZ) domain containing 2 [Source:MGI Symbol;Acc:MGI:1933831]	1186.09	0.80603	protein_coding	577.17	1203.33	1172.74	1004.48	1204.42	782.541	1153.53
ENSMUSG00000003345	Csnk1g2	casein kinase 1. gamma 2 [Source:MGI Symbol;Acc:MGI:1920014]	3927.69	0.114272	protein_coding	3459.64	3962.92	4031.45	2928.47	3331.6	3059.95	3388.25
ENSMUSG00000003346	Abhd17a	abhydrolase domain containing 17A [Source:MGI Symbol;Acc:MGI:106388]	5114.12	0.613999	protein_coding	5007.4	3985.06	4834.18	4184.07	4778.21	3529.06	4702.62
ENSMUSG00000003348	Mob3a	MOB kinase activator 3A [Source:MGI Symbol;Acc:MGI:3050117]	27.5671	0.0181585	protein_coding	9.01828	11.7208	14.7515	12.4128	30.6858	28.493	55.2018
ENSMUSG00000003352	Cacnb3	calcium channel. voltage-dependent. beta 3 subunit [Source:MGI Symbol;Acc:MGI:103307]	10.2013	0.38551	protein_coding	0	16.93	1.84393	9.54832	6.57552	21.3698	8.56579
ENSMUSG00000003355	Fkbp11	FK506 binding protein 11 [Source:MGI Symbol;Acc:MGI:1913370]	500.085	0.266351	protein_coding	405.823	1021.01	234.179	194.786	359.462	703.167	222.711
ENSMUSG00000003360	Ddx23	DEAD box helicase 23 [Source:MGI Symbol;Acc:MGI:1921601]	1638.4	0.910915	protein_coding	1449.69	1472.91	1264.32	1209.77	1616.48	1398.19	1440.96
ENSMUSG00000003363	Pld3	phospholipase D family. member 3 [Source:MGI Symbol;Acc:MGI:1333782]	774.397	0.156057	protein_coding	236.73	708.454	693.319	825.93	700.293	788.646	767.114
ENSMUSG00000003378	Grik5	glutamate receptor. ionotropic. kainate 5 (gamma 2) [Source:MGI Symbol;Acc:MGI:95818]	404.257	0.735685	protein_coding	152.183	523.527	401.977	318.914	443.848	222.856	322.645
ENSMUSG00000003379	Cd79a	CD79A antigen (immunoglobulin-associated alpha) [Source:MGI Symbol;Acc:MGI:101774]	22.462	0.43549	protein_coding	4.50914	13.0231	27.0444	19.0966	27.398	25.4402	13.3246
ENSMUSG00000003380	Rabac1	Rab acceptor 1 (prenylated) [Source:MGI Symbol;Acc:MGI:1201692]	4928.99	0.00577361	protein_coding	5762.68	5900.75	4410.69	3479.41	3664.76	4179.32	3440.59
ENSMUSG00000003382	Etv3	ets variant 3 [Source:MGI Symbol;Acc:MGI:1350926]	450.205	0.162051	protein_coding	358.477	302.135	376.162	414.397	435.08	370.409	459.698
ENSMUSG00000003402	Prkcsh	protein kinase C substrate 80K-H [Source:MGI Symbol;Acc:MGI:107877]	4097.45	0.916253	protein_coding	1559.03	5286.06	3689.71	3438.35	3739.28	3749.89	3480.57
ENSMUSG00000003410	Elavl3	ELAV like RNA binding protein 3 [Source:MGI Symbol;Acc:MGI:109157]	2.20518	0.0830826	protein_coding	0	0	0.614644	5.72899	0	8.14086	0.951755
ENSMUSG00000003411	Rab3b	RAB3B. member RAS oncogene family [Source:MGI Symbol;Acc:MGI:1917158]	5.37212	0.217011	protein_coding	0	13.0231	9.83431	1.90966	4.38368	4.07043	0
ENSMUSG00000003418	St8sia6	ST8 alpha-N-acetyl-neuraminide alpha-2.8-sialyltransferase 6 [Source:MGI Symbol;Acc:MGI:2386797]	3.13914	0.0655654	protein_coding	0	1.30231	0.614644	2.8645	1.09592	11.1937	3.80702
ENSMUSG00000003420	Fcgrt	Fc fragment of IgG receptor and transporter [Source:MGI Symbol;Acc:MGI:103017]	9252.7	0.806732	protein_coding	5690.53	8231.87	9560.79	8315.63	8752.02	7382.75	8083.25
ENSMUSG00000003421	Nosip	nitric oxide synthase interacting protein [Source:MGI Symbol;Acc:MGI:1913644]	828.769	0.329082	protein_coding	545.606	979.334	856.2	661.698	730.979	637.023	659.566
ENSMUSG00000003423	Pih1d1	PIH1 domain containing 1 [Source:MGI Symbol;Acc:MGI:1916095]	1795.23	0.000864015	protein_coding	2046.02	1949.55	1821.19	1365.41	1417.02	1275.06	1275.35
ENSMUSG00000003429	Rps11	ribosomal protein S11 [Source:MGI Symbol;Acc:MGI:1351329]	3192.04	0.000137023	protein_coding	7334.12	3676.41	2332.58	1764.53	1878.41	1841.87	1637.97
ENSMUSG00000003435	Supt5	suppressor of Ty 5. DSIF elongation factor subunit [Source:MGI Symbol;Acc:MGI:1202400]	955.43	0.00487748	protein_coding	362.986	807.429	513.843	854.574	1077.29	1010.48	984.115
ENSMUSG00000003436	Dll3	delta like canonical Notch ligand 3 [Source:MGI Symbol;Acc:MGI:1096877]	0.862828	0.319113	protein_coding	0	0	0	0	0	5.08804	0.951755
ENSMUSG00000003437	Paf1	Paf1. RNA polymerase II complex component [Source:MGI Symbol;Acc:MGI:1923988]	917.099	0.692785	protein_coding	550.115	1093.94	858.658	753.362	807.693	745.907	802.329
ENSMUSG00000003438	Timm50	translocase of inner mitochondrial membrane 50 [Source:MGI Symbol;Acc:MGI:1913775]	1509.42	0.268456	protein_coding	1343.72	1784.16	1232.98	1124.79	1243.87	1352.4	1240.14
ENSMUSG00000003444	Med29	mediator complex subunit 29 [Source:MGI Symbol;Acc:MGI:1914474]	329.183	0.00196634	protein_coding	404.695	515.713	269.829	190.012	256.445	235.067	176.075
ENSMUSG00000003452	Bicd1	BICD cargo adaptor 1 [Source:MGI Symbol;Acc:MGI:1101760]	3.63553	0.562707	protein_coding	6.76371	6.51153	0	0.954832	1.09592	7.12326	1.90351
ENSMUSG00000003458	Ncstn	nicastrin [Source:MGI Symbol;Acc:MGI:1891700]	1266.11	0.407192	protein_coding	296.476	1263.24	1285.22	1197.36	1214.28	1164.14	1227.76
ENSMUSG00000003464	Pex19	peroxisomal biogenesis factor 19 [Source:MGI Symbol;Acc:MGI:1334458]	4195.65	0.157062	protein_coding	2530.75	2745.26	4163.6	4037.98	4080.11	3422.22	4309.55
ENSMUSG00000003469	Phyhip	phytanoyl-CoA hydroxylase interacting protein [Source:MGI Symbol;Acc:MGI:1860417]	1.80739	0.279013	protein_coding	0	0	1.84393	2.8645	0	5.08804	2.85526
ENSMUSG00000003476	Crhr2	corticotropin releasing hormone receptor 2 [Source:MGI Symbol;Acc:MGI:894312]	4.72764	0.0108375	protein_coding	0	0	0.614644	2.8645	8.76736	10.1761	1.90351
ENSMUSG00000003477	Inmt	indolethylamine N-methyltransferase [Source:MGI Symbol;Acc:MGI:102963]	24334.4	0.0166759	protein_coding	33764.4	17514.7	34468	19756.4	15276	12639.7	21645.8
ENSMUSG00000003484	Cyp4f18	cytochrome P450. family 4. subfamily f. polypeptide 18 [Source:MGI Symbol;Acc:MGI:1919304]	11.2058	0.727177	protein_coding	16.9093	11.7208	4.30251	13.3676	8.76736	5.08804	9.51755
ENSMUSG00000003500	Impdh1	inosine monophosphate dehydrogenase 1 [Source:MGI Symbol;Acc:MGI:96567]	87.1935	0.93997	protein_coding	27.0548	92.4637	116.782	59.1996	66.8511	107.866	73.2851
ENSMUSG00000003518	Dusp3	dual specificity phosphatase 3 (vaccinia virus phosphatase VH1-related) [Source:MGI Symbol;Acc:MGI:1919599]	1026.83	0.00152264	protein_coding	626.77	496.178	787.359	1059.86	1118.93	913.812	1065.97
ENSMUSG00000003526	Prodh	proline dehydrogenase [Source:MGI Symbol;Acc:MGI:97770]	8731.51	0.695784	protein_coding	8171.69	7059.8	9547.27	8733.85	6090.03	4176.26	11251.6
ENSMUSG00000003527	Ess2	ess-2 splicing factor [Source:MGI Symbol;Acc:MGI:107854]	158.435	0.454458	protein_coding	57.4915	132.835	172.1	126.038	162.196	135.342	160.847
ENSMUSG00000003528	Slc25a1	solute carrier family 25 (mitochondrial carrier. citrate transporter). member 1 [Source:MGI Symbol;Acc:MGI:1345283]	13385.4	0.89723	protein_coding	8044.3	12338	14647	12297.3	10923	11074.6	13450.2
ENSMUSG00000003531	Dgcr6	DiGeorge syndrome critical region gene 6 [Source:MGI Symbol;Acc:MGI:1202877]	1885.92	0.00434255	protein_coding	3334.51	1588.81	1802.14	1257.51	1330.45	1224.18	1333.41
ENSMUSG00000003534	Ddr1	discoidin domain receptor family. member 1 [Source:MGI Symbol;Acc:MGI:99216]	43.0081	0.21459	protein_coding	12.4001	37.7669	36.8787	34.3739	39.4531	41.7219	59.0088
ENSMUSG00000003541	Ier3	immediate early response 3 [Source:MGI Symbol;Acc:MGI:104814]	29.9737	0.93138	protein_coding	13.5274	29.953	34.4201	21.9611	25.2062	37.6515	21.8904
ENSMUSG00000003545	Fosb	FBJ osteosarcoma oncogene B [Source:MGI Symbol;Acc:MGI:95575]	4.03782	0.428442	protein_coding	0	1.30231	5.5318	1.90966	1.09592	3.05282	14.2763
ENSMUSG00000003546	Klc4	kinesin light chain 4 [Source:MGI Symbol;Acc:MGI:1922014]	3251.22	0.378904	protein_coding	2351.52	2738.75	2935.54	3143.31	2811.03	2777.05	3190.28
ENSMUSG00000003549	Ercc1	excision repair cross-complementing rodent repair deficiency. complementation group 1 [Source:MGI Symbol;Acc:MGI:95412]	109.477	0.660298	protein_coding	71.0189	147.161	74.372	78.2962	127.127	79.3734	61.8641
ENSMUSG00000003555	Cyp17a1	cytochrome P450. family 17. subfamily a. polypeptide 1 [Source:MGI Symbol;Acc:MGI:88586]	1476.84	0.672946	protein_coding	1056.27	130.231	2171.54	1403.6	984.136	497.61	3110.34
ENSMUSG00000003559	As3mt	arsenite methyltransferase [Source:MGI Symbol;Acc:MGI:1929882]	2023.17	0.856977	protein_coding	1994.17	1043.15	2445.67	1780.76	1635.11	1531.5	2096.72
ENSMUSG00000003573	Homer3	homer scaffolding protein 3 [Source:MGI Symbol;Acc:MGI:1347359]	18.7097	0.000704888	protein_coding	5.63642	3.90692	7.99038	28.645	18.6306	28.493	19.0351
ENSMUSG00000003575	Crtc1	CREB regulated transcription coactivator 1 [Source:MGI Symbol;Acc:MGI:2142523]	245.34	0.161577	protein_coding	55.237	204.462	223.731	191.921	269.596	240.156	262.684
ENSMUSG00000003581	Rnf215	ring finger protein 215 [Source:MGI Symbol;Acc:MGI:1918923]	391.057	0.897477	protein_coding	205.166	457.109	346.045	363.791	350.694	331.74	332.162
ENSMUSG00000003585	Sec14l2	SEC14-like lipid binding 2 [Source:MGI Symbol;Acc:MGI:1915065]	21998.2	0.802902	protein_coding	15357	20542.6	19408	17433.3	22172.7	15911.3	20990
ENSMUSG00000003604	Aven	apoptosis. caspase activation inhibitor [Source:MGI Symbol;Acc:MGI:1921518]	765.944	0.0176589	protein_coding	945.792	683.71	788.589	569.08	611.523	599.371	552.018
ENSMUSG00000003617	Cp	ceruloplasmin [Source:MGI Symbol;Acc:MGI:88476]	27225.9	0.105352	protein_coding	15146.2	25199.6	20467	24936.4	25122.9	30157.8	24428.7
ENSMUSG00000003623	Crot	carnitine O-octanoyltransferase [Source:MGI Symbol;Acc:MGI:1921364]	12809.6	0.654102	protein_coding	16760.5	10983.6	6886.48	8676.56	13221.2	11449.1	8468.72
ENSMUSG00000003644	Rps6ka1	ribosomal protein S6 kinase polypeptide 1 [Source:MGI Symbol;Acc:MGI:104558]	714.012	0.0447232	protein_coding	390.041	463.621	635.542	600.589	753.993	680.78	719.527
ENSMUSG00000003660	Snrnp200	small nuclear ribonucleoprotein 200 (U5) [Source:MGI Symbol;Acc:MGI:2444401]	1466.19	0.275337	protein_coding	1553.4	1044.45	773.837	1154.39	1374.28	1429.74	1558.97
ENSMUSG00000003662	Ciao1	cytosolic iron-sulfur protein assembly 1 [Source:MGI Symbol;Acc:MGI:1346998]	1355.05	0.845233	protein_coding	1272.7	1250.21	1092.84	1202.13	1152.91	1167.2	1194.45
ENSMUSG00000003680	Taf6l	TATA-box binding protein associated factor 6 like [Source:MGI Symbol;Acc:MGI:2444957]	603.673	0.0487395	protein_coding	618.879	669.385	553.795	450.681	478.917	523.051	452.084
ENSMUSG00000003721	Insig2	insulin induced gene 2 [Source:MGI Symbol;Acc:MGI:1920249]	7181.55	0.829112	protein_coding	7691.46	5793.96	5953.45	7510.71	5697.69	5668.08	6257.79
ENSMUSG00000003731	Kpna6	karyopherin (importin) alpha 6 [Source:MGI Symbol;Acc:MGI:1100836]	1266.82	0.00597567	protein_coding	677.498	825.662	1033.22	1260.38	1308.53	1195.69	1258.22
ENSMUSG00000003746	Man1a	mannosidase 1. alpha [Source:MGI Symbol;Acc:MGI:104677]	9018.63	0.554038	protein_coding	9312.5	5227.45	7700.26	7734.14	8266.53	8142.9	8480.14
ENSMUSG00000003752	Itpkc	inositol 1.4.5-trisphosphate 3-kinase C [Source:MGI Symbol;Acc:MGI:2442554]	59.7313	0.000308155	protein_coding	20.2911	29.953	31.3469	49.6513	67.947	68.1797	82.8027
ENSMUSG00000003762	Coq8b	coenzyme Q8B [Source:MGI Symbol;Acc:MGI:1924139]	375.183	0.626861	protein_coding	233.348	402.412	310.395	359.017	293.707	277.807	455.891
ENSMUSG00000003778	Brd8	bromodomain containing 8 [Source:MGI Symbol;Acc:MGI:1925906]	306.039	0.961775	protein_coding	278.439	263.066	259.995	242.527	266.309	283.913	281.719
ENSMUSG00000003779	Kif20a	kinesin family member 20A [Source:MGI Symbol;Acc:MGI:1201682]	9.87437	0.423612	protein_coding	2.25457	14.3254	3.68787	9.54832	7.67144	17.2993	6.66228
ENSMUSG00000003808	Farsa	phenylalanyl-tRNA synthetase. alpha subunit [Source:MGI Symbol;Acc:MGI:1913840]	528.068	0.737311	protein_coding	343.822	600.363	401.363	450.681	449.327	549.508	452.084
ENSMUSG00000003809	Gcdh	glutaryl-Coenzyme A dehydrogenase [Source:MGI Symbol;Acc:MGI:104541]	22242.3	0.607175	protein_coding	26607.3	15316.4	19294.3	20603.4	19657.5	15051.4	19508.1
ENSMUSG00000003810	Mast2	microtubule associated serine/threonine kinase 2 [Source:MGI Symbol;Acc:MGI:894676]	457.169	0.178499	protein_coding	89.0555	477.946	325.761	375.249	513.987	471.153	433.048
ENSMUSG00000003812	Dnase2a	deoxyribonuclease II alpha [Source:MGI Symbol;Acc:MGI:1329019]	698.288	0.00921454	protein_coding	796.99	789.197	652.138	471.687	561.111	578.001	477.781
ENSMUSG00000003813	Rad23a	RAD23 homolog A. nucleotide excision repair protein [Source:MGI Symbol;Acc:MGI:105126]	969.357	0.0007548	protein_coding	294.221	550.875	684.099	874.626	1124.41	926.023	1206.83
ENSMUSG00000003814	Calr	calreticulin [Source:MGI Symbol;Acc:MGI:88252]	23736.5	0.792411	protein_coding	13116	32001.6	12666	17163.1	25755.2	27062.3	12636.4
ENSMUSG00000003824	Syce2	synaptonemal complex central element protein 2 [Source:MGI Symbol;Acc:MGI:1919096]	225.252	0.163761	protein_coding	295.349	145.858	244.014	168.05	219.184	126.183	158.943
ENSMUSG00000003847	Nfat5	nuclear factor of activated T cells 5 [Source:MGI Symbol;Acc:MGI:1859333]	506.48	0.590766	protein_coding	286.33	733.198	407.509	422.036	428.505	438.589	400.689
ENSMUSG00000003848	Nob1	NIN1/RPN12 binding protein 1 homolog [Source:MGI Symbol;Acc:MGI:1914869]	294.67	0.315644	protein_coding	166.838	433.668	275.975	241.572	257.541	240.156	189.399
ENSMUSG00000003849	Nqo1	NAD(P)H dehydrogenase. quinone 1 [Source:MGI Symbol;Acc:MGI:103187]	301.245	0.0345048	protein_coding	281.821	127.626	159.808	269.263	300.282	420.272	249.36
ENSMUSG00000003863	Ppfia3	protein tyrosine phosphatase. receptor type. f polypeptide (PTPRF). interacting protein (liprin). alpha 3 [Source:MGI Symbol;Acc:MGI:1924037]	2.52933	0.261023	protein_coding	0	2.60461	0	2.8645	1.09592	8.14086	1.90351
ENSMUSG00000003865	Gys1	glycogen synthase 1. muscle [Source:MGI Symbol;Acc:MGI:101805]	55.833	0.459724	protein_coding	29.3094	26.0461	73.7573	63.9737	46.0286	44.7748	60.9123
ENSMUSG00000003868	Ruvbl2	RuvB-like protein 2 [Source:MGI Symbol;Acc:MGI:1342299]	352.224	0.99573	protein_coding	180.366	419.342	326.991	309.366	301.378	316.476	310.272
ENSMUSG00000003873	Bax	BCL2-associated X protein [Source:MGI Symbol;Acc:MGI:99702]	589.672	0.0135286	protein_coding	746.263	837.383	435.783	367.61	444.944	498.628	352.149
ENSMUSG00000003882	Il7r	interleukin 7 receptor [Source:MGI Symbol;Acc:MGI:96562]	10.7699	0.858018	protein_coding	5.63642	18.2323	3.68787	27.6901	6.57552	5.08804	1.90351
ENSMUSG00000003923	Tfam	transcription factor A. mitochondrial [Source:MGI Symbol;Acc:MGI:107810]	1804.86	0.164635	protein_coding	2464.24	1209.84	1803.98	1434.16	1467.44	1341.21	1445.72
ENSMUSG00000003929	Zfp81	zinc finger protein 81 [Source:MGI Symbol;Acc:MGI:1890752]	91.6819	0.495806	protein_coding	107.092	88.5568	65.1523	63.0189	78.9062	77.3382	82.8027
ENSMUSG00000003934	Efnb3	ephrin B3 [Source:MGI Symbol;Acc:MGI:109196]	2.29422	0.872547	protein_coding	0	3.90692	0.614644	1.90966	3.28776	3.05282	0
ENSMUSG00000003948	Mmd	monocyte to macrophage differentiation-associated [Source:MGI Symbol;Acc:MGI:1914718]	5142.19	0.0210938	protein_coding	7839.14	4022.82	5110.77	3897.62	4362.86	3274.66	3124.61
ENSMUSG00000003949	Hlf	hepatic leukemia factor [Source:MGI Symbol;Acc:MGI:96108]	1655.38	0.381652	protein_coding	1127.28	922.032	1733.91	1594.57	1754.57	979.957	1720.77
ENSMUSG00000003955	Fam162a	family with sequence similarity 162. member A [Source:MGI Symbol;Acc:MGI:1917436]	2368.95	0.0122012	protein_coding	4060.48	2364.99	1849.46	1658.54	1628.54	1927.35	1464.75
ENSMUSG00000003970	Rpl8	ribosomal protein L8 [Source:MGI Symbol;Acc:MGI:1350927]	15096.7	0.0015546	protein_coding	28610.5	15048.1	12556.6	9585.56	10047.4	10514.9	9266.29
ENSMUSG00000003992	Ssbp2	single-stranded DNA binding protein 2 [Source:MGI Symbol;Acc:MGI:1914220]	33.161	0.871185	protein_coding	33.8185	18.2323	34.4201	38.1933	24.1102	18.3169	40.9255
ENSMUSG00000004018	Fancl	Fanconi anemia. complementation group L [Source:MGI Symbol;Acc:MGI:1914280]	264.272	0.826285	protein_coding	329.167	145.858	242.785	213.882	219.184	281.877	197.965
ENSMUSG00000004031	Brinp2	bone morphogenic protein/retinoic acid inducible neural-specific 2 [Source:MGI Symbol;Acc:MGI:2443333]	1.03946	0.419222	protein_coding	0	1.30231	0	0	0	4.07043	1.90351
ENSMUSG00000004032	Gstm5	glutathione S-transferase. mu 5 [Source:MGI Symbol;Acc:MGI:1309466]	238.569	0.152132	protein_coding	320.149	230.508	239.097	219.611	109.592	247.279	194.158
ENSMUSG00000004035	Gstm7	glutathione S-transferase. mu 7 [Source:MGI Symbol;Acc:MGI:1915562]	2120.76	0.200936	protein_coding	1588.34	2876.79	1928.75	1846.64	1710.73	1289.31	1893.99
ENSMUSG00000004038	Gstm3	glutathione S-transferase. mu 3 [Source:MGI Symbol;Acc:MGI:106026]	3887.48	0.287774	protein_coding	275.058	5136.29	551.336	3293.22	4106.41	7434.64	2308.96
ENSMUSG00000004040	Stat3	signal transducer and activator of transcription 3 [Source:MGI Symbol;Acc:MGI:103038]	3143.18	0.942203	protein_coding	1671.76	3462.83	2770.2	2503.57	3405.02	2152.24	2631.6
ENSMUSG00000004043	Stat5a	signal transducer and activator of transcription 5A [Source:MGI Symbol;Acc:MGI:103036]	375.843	0.0143498	protein_coding	198.402	235.717	301.176	305.546	408.778	348.022	424.483
ENSMUSG00000004044	Cavin1	caveolae associated 1 [Source:MGI Symbol;Acc:MGI:1277968]	260.444	0.709774	protein_coding	136.401	273.484	248.931	247.301	218.088	208.61	272.202
ENSMUSG00000004054	Map3k11	mitogen-activated protein kinase kinase kinase 11 [Source:MGI Symbol;Acc:MGI:1346880]	1458.02	0.588052	protein_coding	546.733	1631.79	1278.46	1109.51	1511.27	1231.31	1385.76
ENSMUSG00000004056	Akt2	thymoma viral proto-oncogene 2 [Source:MGI Symbol;Acc:MGI:104874]	4198.55	0.464081	protein_coding	3637.75	2695.77	3875.95	3428.8	4094.36	3665.42	3897.44
ENSMUSG00000004069	Dnaja3	DnaJ heat shock protein family (Hsp40) member A3 [Source:MGI Symbol;Acc:MGI:1933786]	3520.85	0.685322	protein_coding	2870.07	3556.6	3085.51	3022.04	3029.12	2931.73	3121.76
ENSMUSG00000004070	Hmox2	heme oxygenase 2 [Source:MGI Symbol;Acc:MGI:109373]	822.824	0.93603	protein_coding	568.152	928.544	704.382	765.775	660.84	703.167	768.066
ENSMUSG00000004071	Cdip1	cell death inducing Trp53 target 1 [Source:MGI Symbol;Acc:MGI:1913876]	3540.71	0.138138	protein_coding	3282.65	3995.47	3957.08	3803.1	2355.13	1774.71	3261.66
ENSMUSG00000004085	Map3k20	mitogen-activated protein kinase kinase kinase 20 [Source:MGI Symbol;Acc:MGI:2443258]	385.128	0.029032	protein_coding	188.257	313.856	269.829	352.333	423.025	328.687	396.882
ENSMUSG00000004096	Cwc15	CWC15 spliceosome-associated protein [Source:MGI Symbol;Acc:MGI:1913320]	1877.27	0.0114744	protein_coding	2304.17	1836.25	1792.92	1525.82	1475.11	1367.67	1363.86
ENSMUSG00000004098	Col5a3	collagen. type V. alpha 3 [Source:MGI Symbol;Acc:MGI:1858212]	749.74	0.263513	protein_coding	204.039	783.988	556.253	634.963	908.518	549.508	702.395
ENSMUSG00000004099	Dnmt1	DNA methyltransferase (cytosine-5) 1 [Source:MGI Symbol;Acc:MGI:94912]	268.928	0.00358383	protein_coding	129.638	200.555	166.569	224.385	264.117	326.652	306.465
ENSMUSG00000004100	Ppan	peter pan homolog [Source:MGI Symbol;Acc:MGI:2178445]	362.367	0.0847946	protein_coding	200.657	765.756	293.185	210.063	252.062	313.423	249.36
ENSMUSG00000004105	Angptl2	angiopoietin-like 2 [Source:MGI Symbol;Acc:MGI:1347002]	402.997	0.765219	protein_coding	215.311	382.878	412.426	351.378	380.284	276.789	421.627
ENSMUSG00000004110	Cacna1e	calcium channel. voltage-dependent. R type. alpha 1E subunit [Source:MGI Symbol;Acc:MGI:106217]	2.06115	0.0638801	protein_coding	0	0	0	0	2.19184	8.14086	1.90351
ENSMUSG00000004113	Cacna1b	calcium channel. voltage-dependent. N type. alpha 1B subunit [Source:MGI Symbol;Acc:MGI:88296]	2.18059	0.128676	protein_coding	0	0	0	0	0	15.2641	0
ENSMUSG00000004127	Trmt10a	tRNA methyltransferase 10A [Source:MGI Symbol;Acc:MGI:1920421]	160.246	0.621911	protein_coding	192.766	145.858	110.021	165.186	129.319	116.007	133.246
ENSMUSG00000004151	Etv1	ets variant 1 [Source:MGI Symbol;Acc:MGI:99254]	14.5556	0.896601	protein_coding	11.2728	15.6277	13.5222	15.2773	8.76736	16.2817	12.3728
ENSMUSG00000004187	Kifc2	kinesin family member C2 [Source:MGI Symbol;Acc:MGI:109187]	133.416	0.700228	protein_coding	73.2735	109.394	141.983	141.315	133.702	69.1973	131.342
ENSMUSG00000004207	Psap	prosaposin [Source:MGI Symbol;Acc:MGI:97783]	18007	0.00163337	protein_coding	9683.38	10167.1	14441.1	17420	19637.8	17341.1	17720.7
ENSMUSG00000004221	Ikbkg	inhibitor of kappaB kinase gamma [Source:MGI Symbol;Acc:MGI:1338074]	1569.83	0.901387	protein_coding	1300.89	1724.25	990.807	1206.91	1504.7	1548.8	1207.78
ENSMUSG00000004231	Pax2	paired box 2 [Source:MGI Symbol;Acc:MGI:97486]	0.863267	0.31908	protein_coding	0	0	0	0.954832	0	5.08804	0
ENSMUSG00000004233	Wars2	tryptophanyl tRNA synthetase 2 (mitochondrial) [Source:MGI Symbol;Acc:MGI:1917810]	123.168	0.961561	protein_coding	148.802	75.5337	106.948	138.451	92.0573	116.007	92.3202
ENSMUSG00000004263	Atn1	atrophin 1 [Source:MGI Symbol;Acc:MGI:104725]	93.0435	0.521868	protein_coding	9.01828	162.788	116.782	76.3865	71.2348	61.0565	82.8027
ENSMUSG00000004264	Phb2	prohibitin 2 [Source:MGI Symbol;Acc:MGI:102520]	5751.95	0.355872	protein_coding	5348.97	5378.52	5225.71	4905.93	5040.14	4381.82	4942.46
ENSMUSG00000004266	Ptpn6	protein tyrosine phosphatase. non-receptor type 6 [Source:MGI Symbol;Acc:MGI:96055]	608.137	0.25716	protein_coding	434.005	546.968	456.066	583.402	589.605	498.628	558.68
ENSMUSG00000004267	Eno2	enolase 2. gamma neuronal [Source:MGI Symbol;Acc:MGI:95394]	1.02743	0.448195	protein_coding	1.12728	0	0	0	1.09592	1.01761	2.85526
ENSMUSG00000004268	Emg1	EMG1 N1-specific pseudouridine methyltransferase [Source:MGI Symbol;Acc:MGI:1315195]	1686.51	0.00417779	protein_coding	2991.81	1681.28	1385.41	1013.08	1197.84	1277.1	1061.21
ENSMUSG00000004270	Lpcat3	lysophosphatidylcholine acyltransferase 3 [Source:MGI Symbol;Acc:MGI:1315211]	3272.44	0.00242908	protein_coding	1975	1742.48	2681.69	3445.03	3043.37	3216.66	3759.43
ENSMUSG00000004285	Atp6v1f	ATPase. H+ transporting. lysosomal V1 subunit F [Source:MGI Symbol;Acc:MGI:1913394]	2110.95	0.0156853	protein_coding	2349.26	2743.96	1752.35	1576.43	1606.62	1745.2	1396.22
ENSMUSG00000004317	Clcn5	chloride channel. voltage-sensitive 5 [Source:MGI Symbol;Acc:MGI:99486]	132.482	0.0230767	protein_coding	93.5646	74.2314	90.9674	131.767	139.182	155.694	102.79
ENSMUSG00000004319	Clcn3	chloride channel. voltage-sensitive 3 [Source:MGI Symbol;Acc:MGI:103555]	1269.28	0.0710434	protein_coding	988.629	645.944	1122.34	1221.23	1208.8	1241.48	1247.75
ENSMUSG00000004328	Hif3a	hypoxia inducible factor 3. alpha subunit [Source:MGI Symbol;Acc:MGI:1859778]	4.32757	0.636162	protein_coding	0	7.81383	1.84393	9.54832	1.09592	5.08804	3.80702
ENSMUSG00000004341	Gpx6	glutathione peroxidase 6 [Source:MGI Symbol;Acc:MGI:1922762]	37.9765	0.641634	protein_coding	29.3094	36.4646	41.1812	39.1481	35.0694	16.2817	33.3114
ENSMUSG00000004344	Gpx5	glutathione peroxidase 5 [Source:MGI Symbol;Acc:MGI:104886]	14.3737	0.0352203	protein_coding	0	3.90692	4.91715	9.54832	36.1654	6.10565	3.80702
ENSMUSG00000004347	Pde1c	phosphodiesterase 1C [Source:MGI Symbol;Acc:MGI:108413]	5.91948	0.378599	protein_coding	2.25457	7.81383	1.22929	6.68382	2.19184	15.2641	3.80702
ENSMUSG00000004356	Utp20	UTP20 small subunit processome component [Source:MGI Symbol;Acc:MGI:1917933]	620.724	0.127887	protein_coding	375.386	553.48	462.827	622.55	618.099	501.681	592.943
ENSMUSG00000004359	Spic	Spi-C transcription factor (Spi-1/PU.1 related) [Source:MGI Symbol;Acc:MGI:1341168]	25.6527	0.271464	protein_coding	27.0548	6.51153	19.6686	28.645	18.6306	36.6339	23.7939
ENSMUSG00000004364	Cul3	cullin 3 [Source:MGI Symbol;Acc:MGI:1347360]	1823	0.867309	protein_coding	2148.6	976.729	1577.18	1684.32	1580.32	1462.3	1751.23
ENSMUSG00000004371	Il11	interleukin 11 [Source:MGI Symbol;Acc:MGI:107613]	1.28145	0.176784	protein_coding	0	0	0	2.8645	0	6.10565	0
ENSMUSG00000004383	Large1	LARGE xylosyl- and glucuronyltransferase 1 [Source:MGI Symbol;Acc:MGI:1342270]	187.758	0.113223	protein_coding	125.129	88.5568	186.852	212.928	170.964	178.081	180.833
ENSMUSG00000004393	Ddx56	DEAD box helicase 56 [Source:MGI Symbol;Acc:MGI:1277172]	824.989	0.630924	protein_coding	553.497	843.894	651.523	711.35	791.254	731.66	700.492
ENSMUSG00000004394	Tmed4	transmembrane p24 trafficking protein 4 [Source:MGI Symbol;Acc:MGI:1915070]	2276.08	0.163011	protein_coding	1782.24	1616.16	1896.79	1970.77	2222.53	2346.6	1874.96
ENSMUSG00000004415	Col26a1	collagen. type XXVI. alpha 1 [Source:MGI Symbol;Acc:MGI:2155345]	1.10741	0.142981	protein_coding	0	0	0	1.90966	0	2.03522	3.80702
ENSMUSG00000004446	Bid	BH3 interacting domain death agonist [Source:MGI Symbol;Acc:MGI:108093]	560.851	0.787119	protein_coding	382.15	412.831	601.737	485.055	579.742	434.519	450.18
ENSMUSG00000004451	Ralb	v-ral simian leukemia viral oncogene B [Source:MGI Symbol;Acc:MGI:1927244]	372.985	0.0145001	protein_coding	263.785	183.625	299.946	344.694	350.694	439.607	377.847
ENSMUSG00000004455	Ppp1cc	protein phosphatase 1 catalytic subunit gamma [Source:MGI Symbol;Acc:MGI:104872]	1388.69	0.793167	protein_coding	1460.96	983.241	1132.17	1195.45	1180.31	1126.49	1461.9
ENSMUSG00000004460	Dnajb11	DnaJ heat shock protein family (Hsp40) member B11 [Source:MGI Symbol;Acc:MGI:1915088]	2940.5	0.779633	protein_coding	3047.05	2819.49	1899.25	1993.69	3031.31	3040.61	1720.77
ENSMUSG00000004462	Tbccd1	TBCC domain containing 1 [Source:MGI Symbol;Acc:MGI:1917823]	841.662	0.41736	protein_coding	754.154	713.663	854.356	720.898	802.213	591.23	652.904
ENSMUSG00000004473	Clec11a	C-type lectin domain family 11. member a [Source:MGI Symbol;Acc:MGI:1298219]	71.6876	0.818409	protein_coding	72.1462	41.6738	70.0695	52.5158	58.0838	55.9684	93.272
ENSMUSG00000004500	Zfp324	zinc finger protein 324 [Source:MGI Symbol;Acc:MGI:2444641]	104.266	0.00121458	protein_coding	55.237	55.9991	62.6937	86.8897	122.743	116.007	107.548
ENSMUSG00000004508	Gab2	growth factor receptor bound protein 2-associated protein 2 [Source:MGI Symbol;Acc:MGI:1333854]	78.9124	0.0360874	protein_coding	40.5823	33.8599	68.8402	93.5735	87.6736	63.0917	77.0921
ENSMUSG00000004530	Coro1c	coronin. actin binding protein 1C [Source:MGI Symbol;Acc:MGI:1345964]	463.567	0.00100457	protein_coding	149.929	317.763	299.332	474.551	486.589	580.037	450.18
ENSMUSG00000004535	Tax1bp1	Tax1 (human T cell leukemia virus type I) binding protein 1 [Source:MGI Symbol;Acc:MGI:1289308]	4967.28	0.512934	protein_coding	5406.46	4220.77	4142.7	4309.16	4117.37	4527.34	3929.8
ENSMUSG00000004552	Ctse	cathepsin E [Source:MGI Symbol;Acc:MGI:107361]	27.7204	0.00305968	protein_coding	4.50914	1.30231	13.5222	6.68382	33.9735	61.0565	39.022
ENSMUSG00000004558	Ndrg2	N-myc downstream regulated gene 2 [Source:MGI Symbol;Acc:MGI:1352498]	50688.1	0.245052	protein_coding	52441.3	41522.7	51272.4	41671.7	44700.4	33320.6	45187.4
ENSMUSG00000004561	Mettl17	methyltransferase like 17 [Source:MGI Symbol;Acc:MGI:1098577]	411.725	0.477265	protein_coding	195.02	449.295	346.659	412.487	362.75	357.18	395.93
ENSMUSG00000004562	Arhgef40	Rho guanine nucleotide exchange factor (GEF) 40 [Source:MGI Symbol;Acc:MGI:2685515]	270.683	0.374917	protein_coding	116.11	257.857	232.336	235.843	303.57	192.328	253.167
ENSMUSG00000004565	Pnpla6	patatin-like phospholipase domain containing 6 [Source:MGI Symbol;Acc:MGI:1354723]	519.808	0.592234	protein_coding	264.912	582.131	440.7	456.41	442.752	516.945	492.057
ENSMUSG00000004567	Mcoln1	mucolipin 1 [Source:MGI Symbol;Acc:MGI:1890498]	1181.36	0.926808	protein_coding	684.262	1284.07	1120.5	933.826	995.095	1177.37	1079.29
ENSMUSG00000004568	Arhgef18	rho/rac guanine nucleotide exchange factor (GEF) 18 [Source:MGI Symbol;Acc:MGI:2142567]	702.08	0.0987393	protein_coding	323.531	573.014	578.995	598.68	780.295	626.847	652.904
ENSMUSG00000004591	Pkn2	protein kinase N2 [Source:MGI Symbol;Acc:MGI:109211]	1171.41	0.991714	protein_coding	1382.05	733.198	968.679	943.374	996.191	1127.51	1052.64
ENSMUSG00000004609	Cd33	CD33 antigen [Source:MGI Symbol;Acc:MGI:99440]	18.1458	0.58844	protein_coding	11.2728	20.8369	9.21967	23.8708	17.5347	16.2817	10.4693
ENSMUSG00000004610	Etfb	electron transferring flavoprotein. beta polypeptide [Source:MGI Symbol;Acc:MGI:106098]	763.521	1.43e-07	protein_coding	1717.98	1036.64	697.007	403.894	394.531	331.74	368.329
ENSMUSG00000004612	Nkg7	natural killer cell group 7 sequence [Source:MGI Symbol;Acc:MGI:1931250]	9.98678	0.806985	protein_coding	12.4001	13.0231	4.30251	16.2321	6.57552	5.08804	5.71053
ENSMUSG00000004626	Stxbp2	syntaxin binding protein 2 [Source:MGI Symbol;Acc:MGI:107370]	1170.08	0.667465	protein_coding	737.244	1306.21	915.205	1166.8	980.848	911.777	1191.6
ENSMUSG00000004631	Sgce	sarcoglycan. epsilon [Source:MGI Symbol;Acc:MGI:1329042]	88.5733	0.522665	protein_coding	39.455	105.487	115.553	63.9737	67.947	84.4615	75.1886
ENSMUSG00000004633	Chn2	chimerin 2 [Source:MGI Symbol;Acc:MGI:1917243]	1087.68	0.126973	protein_coding	800.372	709.757	987.119	1014.03	1035.64	988.097	1043.12
ENSMUSG00000004637	Wwox	WW domain-containing oxidoreductase [Source:MGI Symbol;Acc:MGI:1931237]	265.32	0.450632	protein_coding	158.947	265.67	218.813	248.256	235.623	225.909	268.395
ENSMUSG00000004642	Slbp	stem-loop binding protein [Source:MGI Symbol;Acc:MGI:108402]	347.362	0.826552	protein_coding	448.659	223.997	294.415	331.327	231.239	318.511	352.149
ENSMUSG00000004654	Ghrhr	growth hormone releasing hormone receptor [Source:MGI Symbol;Acc:MGI:95710]	2.84219	0.04132	protein_coding	0	0	0.614644	0.954832	3.28776	5.08804	6.66228
ENSMUSG00000004655	Aqp1	aquaporin 1 [Source:MGI Symbol;Acc:MGI:103201]	1833.16	0.472121	protein_coding	1706.71	1285.38	1464.7	1823.73	1640.59	1165.16	2105.28
ENSMUSG00000004661	Arid3b	AT rich interactive domain 3B (BRIGHT-like) [Source:MGI Symbol;Acc:MGI:1930768]	71.7066	0.648397	protein_coding	39.455	85.9522	76.2159	65.8834	61.3715	64.1093	47.5877
ENSMUSG00000004665	Cnn2	calponin 2 [Source:MGI Symbol;Acc:MGI:105093]	179.499	0.431647	protein_coding	133.02	208.369	186.237	145.134	121.647	171.976	168.461
ENSMUSG00000004667	Polr2e	polymerase (RNA) II (DNA directed) polypeptide E [Source:MGI Symbol;Acc:MGI:1913670]	1193.72	0.0395191	protein_coding	1270.45	1321.84	1042.44	876.536	998.383	965.71	882.277
ENSMUSG00000004668	Abca13	ATP-binding cassette. sub-family A (ABC1). member 13 [Source:MGI Symbol;Acc:MGI:2388707]	2.4314	0.785458	protein_coding	5.63642	2.60461	0	4.77416	0	3.05282	0.951755
ENSMUSG00000004677	Myo9b	myosin IXb [Source:MGI Symbol;Acc:MGI:106624]	726.275	0.000185383	protein_coding	338.185	406.319	489.257	597.725	854.818	808.998	733.803
ENSMUSG00000004698	Hdac9	histone deacetylase 9 [Source:MGI Symbol;Acc:MGI:1931221]	19.7416	0.176147	protein_coding	16.9093	13.0231	7.37573	21.9611	17.5347	30.5282	13.3246
ENSMUSG00000004707	Ly9	lymphocyte antigen 9 [Source:MGI Symbol;Acc:MGI:96885]	34.9427	0.182138	protein_coding	33.8185	16.93	19.054	37.2384	35.0694	41.7219	25.6974
ENSMUSG00000004709	Cd244a	CD244 molecule A [Source:MGI Symbol;Acc:MGI:109294]	3.51254	0.554372	protein_coding	0	10.4184	3.07322	2.8645	1.09592	5.08804	0.951755
ENSMUSG00000004730	Adgre1	adhesion G protein-coupled receptor E1 [Source:MGI Symbol;Acc:MGI:106912]	273.078	0.0963814	protein_coding	307.749	117.208	125.387	283.585	241.102	347.004	248.408
ENSMUSG00000004748	Mtfp1	mitochondrial fission process 1 [Source:MGI Symbol;Acc:MGI:1916686]	1076.32	0.117201	protein_coding	1254.67	881.661	1126.03	751.453	817.556	954.516	930.816
ENSMUSG00000004768	Rab23	RAB23. member RAS oncogene family [Source:MGI Symbol;Acc:MGI:99833]	351.361	0.0352265	protein_coding	237.857	105.487	321.459	349.468	314.529	390.761	425.434
ENSMUSG00000004771	Rab11a	RAB11A. member RAS oncogene family [Source:MGI Symbol;Acc:MGI:1858202]	1140.54	0.0163367	protein_coding	1721.36	1105.66	972.367	904.226	819.748	850.72	789.957
ENSMUSG00000004788	Eif2b2	eukaryotic translation initiation factor 2B. subunit 2 beta [Source:MGI Symbol;Acc:MGI:2145118]	635.69	0.507351	protein_coding	704.553	713.663	376.777	466.913	538.097	545.438	566.294
ENSMUSG00000004789	Dlst	dihydrolipoamide S-succinyltransferase (E2 component of 2-oxo-glutarate complex) [Source:MGI Symbol;Acc:MGI:1926170]	5896.61	0.0479196	protein_coding	3493.46	3804.03	5349.86	6066.05	5683.44	4816.34	6379.61
ENSMUSG00000004791	Pgf	placental growth factor [Source:MGI Symbol;Acc:MGI:105095]	2.33016	0.946406	protein_coding	2.25457	2.60461	1.84393	7.63865	0	1.01761	0.951755
ENSMUSG00000004798	Ulk2	unc-51 like kinase 2 [Source:MGI Symbol;Acc:MGI:1352758]	2129.17	0.41273	protein_coding	1879.18	1532.81	1784.31	1731.11	2042.79	1874.43	2016.77
ENSMUSG00000004814	Ccl24	chemokine (C-C motif) ligand 24 [Source:MGI Symbol;Acc:MGI:1928953]	53.7578	0.334556	protein_coding	68.7644	52.0922	46.713	42.9674	32.8776	60.0389	39.9737
ENSMUSG00000004815	Dgkq	diacylglycerol kinase. theta [Source:MGI Symbol;Acc:MGI:102918]	143.503	3.36e-08	protein_coding	49.6005	41.6738	60.8498	139.405	168.772	139.412	236.035
ENSMUSG00000004837	Grap	GRB2-related adaptor protein [Source:MGI Symbol;Acc:MGI:1918770]	126.173	0.156478	protein_coding	122.874	115.905	146.285	110.76	97.5369	103.796	88.5132
ENSMUSG00000004842	Pou1f1	POU domain. class 1. transcription factor 1 [Source:MGI Symbol;Acc:MGI:97588]	2.08812	0.0426162	protein_coding	3.38185	7.81383	1.22929	0	1.09592	0	0
ENSMUSG00000004843	Chmp2b	charged multivesicular body protein 2B [Source:MGI Symbol;Acc:MGI:1916192]	968.317	0.812804	protein_coding	1197.18	461.016	805.184	887.994	860.297	863.949	842.303
ENSMUSG00000004846	Plod3	procollagen-lysine. 2-oxoglutarate 5-dioxygenase 3 [Source:MGI Symbol;Acc:MGI:1347008]	806.041	0.678061	protein_coding	429.496	1050.96	727.124	570.035	740.842	736.748	646.242
ENSMUSG00000004849	Ap1s1	adaptor protein complex AP-1. sigma 1 [Source:MGI Symbol;Acc:MGI:1098244]	1627.13	0.13959	protein_coding	1435.03	1755.51	1545.83	1379.73	1343.6	1304.57	1282.01
ENSMUSG00000004864	Mapk13	mitogen-activated protein kinase 13 [Source:MGI Symbol;Acc:MGI:1346864]	8.25095	0.540888	protein_coding	3.38185	2.60461	11.6782	3.81933	4.38368	13.2289	14.2763
ENSMUSG00000004865	Srpk1	serine/arginine-rich protein specific kinase 1 [Source:MGI Symbol;Acc:MGI:106908]	571.309	0.753189	protein_coding	376.513	612.084	472.047	469.777	486.589	604.459	491.106
ENSMUSG00000004880	Lbr	lamin B receptor [Source:MGI Symbol;Acc:MGI:2138281]	137.853	0.0810141	protein_coding	130.765	62.5107	89.7381	114.58	112.88	160.782	180.833
ENSMUSG00000004885	Crabp2	cellular retinoic acid binding protein II [Source:MGI Symbol;Acc:MGI:88491]	0.814669	0.562308	protein_coding	0	0	0.614644	0	0	5.08804	0
ENSMUSG00000004891	Nes	nestin [Source:MGI Symbol;Acc:MGI:101784]	63.2973	0.0877707	protein_coding	38.3277	57.3014	32.5761	61.1092	52.6042	89.5495	59.0088
ENSMUSG00000004894	Hapln2	hyaluronan and proteoglycan link protein 2 [Source:MGI Symbol;Acc:MGI:2137300]	1.42994	0.073061	protein_coding	0	0	0	1.90966	1.09592	3.05282	2.85526
ENSMUSG00000004895	Prcc	papillary renal cell carcinoma (translocation-associated) [Source:MGI Symbol;Acc:MGI:2137738]	841.249	0.890364	protein_coding	680.88	752.733	786.13	701.801	757.281	754.048	698.588
ENSMUSG00000004896	Rrnad1	ribosomal RNA adenine dimethylase domain containing 1 [Source:MGI Symbol;Acc:MGI:2387197]	168.477	0.140649	protein_coding	136.401	259.159	142.597	137.496	116.168	148.571	122.776
ENSMUSG00000004897	Hdgf	heparin binding growth factor [Source:MGI Symbol;Acc:MGI:1194494]	6888.54	0.838274	protein_coding	3936.48	5855.17	7801.68	5772.91	6317.98	5998.8	6218.77
ENSMUSG00000004902	Slc25a18	solute carrier family 25 (mitochondrial carrier). member 18 [Source:MGI Symbol;Acc:MGI:1919053]	5.09737	0.922161	protein_coding	0	14.3254	0	5.72899	4.38368	3.05282	3.80702
ENSMUSG00000004929	Thop1	thimet oligopeptidase 1 [Source:MGI Symbol;Acc:MGI:1354165]	398.569	0.919862	protein_coding	231.093	514.411	283.966	316.049	360.558	382.621	340.728
ENSMUSG00000004931	Apba3	amyloid beta (A4) precursor protein-binding. family A. member 3 [Source:MGI Symbol;Acc:MGI:1888527]	1152.62	0.403452	protein_coding	734.99	1202.03	787.359	871.761	1151.81	1169.23	999.343
ENSMUSG00000004933	Matk	megakaryocyte-associated tyrosine kinase [Source:MGI Symbol;Acc:MGI:99259]	14.2765	0.435081	protein_coding	19.1638	3.90692	4.91715	11.458	15.3429	19.3346	10.4693
ENSMUSG00000004934	Pias4	protein inhibitor of activated STAT 4 [Source:MGI Symbol;Acc:MGI:2136940]	882.705	0.111509	protein_coding	572.661	1282.77	922.581	627.325	684.95	718.431	685.264
ENSMUSG00000004936	Map2k1	mitogen-activated protein kinase kinase 1 [Source:MGI Symbol;Acc:MGI:1346866]	1718.85	0.685861	protein_coding	1911.88	972.822	1429.66	1410.29	1531	1732.99	1512.34
ENSMUSG00000004937	Sgta	small glutamine-rich tetratricopeptide repeat (TPR)-containing. alpha [Source:MGI Symbol;Acc:MGI:1098703]	2327.66	0.242661	protein_coding	1200.56	1653.93	2418.01	2049.07	2340.89	2055.57	2234.72
ENSMUSG00000004945	Tmem242	transmembrane protein 242 [Source:MGI Symbol;Acc:MGI:1917794]	1981.42	0.00478583	protein_coding	3992.84	1581	1758.5	1240.33	1369.9	1324.93	1232.52
ENSMUSG00000004947	Dtx2	deltex 2. E3 ubiquitin ligase [Source:MGI Symbol;Acc:MGI:1921448]	155.494	0.208631	protein_coding	84.5464	266.973	139.524	105.032	127.127	135.342	102.79
ENSMUSG00000004951	Hspb1	heat shock protein 1 [Source:MGI Symbol;Acc:MGI:96240]	1296.68	0.442385	protein_coding	377.64	1577.09	866.034	1022.62	1523.33	1478.58	708.106
ENSMUSG00000004952	Rasa4	RAS p21 protein activator 4 [Source:MGI Symbol;Acc:MGI:1858600]	36.3047	0.618192	protein_coding	18.0366	36.4646	32.5761	44.8771	32.8776	33.5811	22.8421
ENSMUSG00000004961	Syt5	synaptotagmin V [Source:MGI Symbol;Acc:MGI:1926368]	1.10875	0.631341	protein_coding	0	0	1.84393	2.8645	0	3.05282	0
ENSMUSG00000004980	Hnrnpa2b1	heterogeneous nuclear ribonucleoprotein A2/B1 [Source:MGI Symbol;Acc:MGI:104819]	8344.98	0.496345	protein_coding	8010.49	9252.88	6037.65	6830.87	6959.09	7779.61	6585.19
ENSMUSG00000004994	Ccdc130	coiled-coil domain containing 130 [Source:MGI Symbol;Acc:MGI:1914986]	111.287	0.61141	protein_coding	75.5281	101.58	128.461	78.2962	105.208	89.5495	95.1755
ENSMUSG00000004996	Mri1	methylthioribose-1-phosphate isomerase 1 [Source:MGI Symbol;Acc:MGI:1915123]	995.365	0.636718	protein_coding	780.081	1125.19	819.321	838.342	846.05	857.844	854.676
ENSMUSG00000005034	Prkacb	protein kinase. cAMP dependent. catalytic. beta [Source:MGI Symbol;Acc:MGI:97594]	1639.5	0.280113	protein_coding	1064.16	1006.68	1725.92	1543.96	1581.41	1318.82	1654.15
ENSMUSG00000005043	Sgsh	N-sulfoglucosamine sulfohydrolase (sulfamidase) [Source:MGI Symbol;Acc:MGI:1350341]	123.771	0.0189024	protein_coding	37.2004	83.3476	88.5088	113.625	157.812	127.201	100.886
ENSMUSG00000005045	Chd5	chromodomain helicase DNA binding protein 5 [Source:MGI Symbol;Acc:MGI:3036258]	0.872235	0.398627	protein_coding	0	0	0	0	0	6.10565	0
ENSMUSG00000005054	Cstb	cystatin B [Source:MGI Symbol;Acc:MGI:109514]	1284.46	0.123293	protein_coding	1307.65	1276.26	1213.92	1077.05	993.999	1179.41	948.9
ENSMUSG00000005057	Sh2b2	SH2B adaptor protein 2 [Source:MGI Symbol;Acc:MGI:1345171]	44.6238	0.732295	protein_coding	30.4367	55.9991	41.1812	22.916	31.7817	47.8276	50.443
ENSMUSG00000005069	Pex5	peroxisomal biogenesis factor 5 [Source:MGI Symbol;Acc:MGI:1098808]	5791.1	0.147428	protein_coding	4647.8	4085.33	4540.38	4722.6	5973.86	4792.93	5800.95
ENSMUSG00000005078	Jkamp	JNK1/MAPK8-associated membrane protein [Source:MGI Symbol;Acc:MGI:1915057]	734.598	0.107662	protein_coding	1147.58	559.991	618.332	581.493	554.536	585.125	540.597
ENSMUSG00000005087	Cd44	CD44 antigen [Source:MGI Symbol;Acc:MGI:88338]	129.689	0.273338	protein_coding	105.965	83.3476	104.49	163.276	116.168	139.412	78.9957
ENSMUSG00000005089	Slc1a2	solute carrier family 1 (glial high affinity glutamate transporter). member 2 [Source:MGI Symbol;Acc:MGI:101931]	4440.7	0.473084	protein_coding	3456.26	3768.87	3631.93	4407.5	4299.29	3159.67	4062.09
ENSMUSG00000005102	Eif2ak4	eukaryotic translation initiation factor 2 alpha kinase 4 [Source:MGI Symbol;Acc:MGI:1353427]	259.675	0.154781	protein_coding	222.075	169.3	204.677	225.34	221.376	259.49	294.092
ENSMUSG00000005103	Wdr1	WD repeat domain 1 [Source:MGI Symbol;Acc:MGI:1337100]	1215.78	0.0035575	protein_coding	683.135	842.592	934.874	1121.93	1221.95	1234.36	1249.65
ENSMUSG00000005107	Slc2a9	solute carrier family 2 (facilitated glucose transporter). member 9 [Source:MGI Symbol;Acc:MGI:2152844]	1541.26	0.117162	protein_coding	1024.7	1036.64	1334.39	1306.21	1686.62	1223.16	1490.45
ENSMUSG00000005124	Ccn4	cellular communication network factor 4 [Source:MGI Symbol;Acc:MGI:1197008]	21.3972	0.882777	protein_coding	11.2728	19.5346	24.5858	29.5998	15.3429	12.2113	21.8904
ENSMUSG00000005125	Ndrg1	N-myc downstream regulated gene 1 [Source:MGI Symbol;Acc:MGI:1341799]	137.677	0.253078	protein_coding	81.1645	244.833	110.636	116.489	101.921	77.3382	129.439
ENSMUSG00000005131	4930550C14Rik	RIKEN cDNA 4930550C14 gene [Source:MGI Symbol;Acc:MGI:1922561]	3.99236	0.400237	protein_coding	4.50914	9.11614	2.45858	6.68382	1.09592	2.03522	0.951755
ENSMUSG00000005142	Man2b1	mannosidase 2. alpha B1 [Source:MGI Symbol;Acc:MGI:107286]	2981.32	0.0125092	protein_coding	1088.96	2282.94	2202.27	3041.14	3122.28	2559.28	3450.11
ENSMUSG00000005148	Klf5	Kruppel-like factor 5 [Source:MGI Symbol;Acc:MGI:1338056]	7.11405	0.0946843	protein_coding	3.38185	2.60461	0	0	1.09592	25.4402	16.1798
ENSMUSG00000005150	Wdr83	WD repeat domain containing 83 [Source:MGI Symbol;Acc:MGI:1915086]	671.387	0.30057	protein_coding	537.715	850.406	571.005	542.344	544.672	633.97	474.926
ENSMUSG00000005161	Prdx2	peroxiredoxin 2 [Source:MGI Symbol;Acc:MGI:109486]	4877.19	0.000325798	protein_coding	6777.24	5435.82	4793.61	3886.17	3475.16	3049.77	3247.39
ENSMUSG00000005198	Polr2a	polymerase (RNA) II (DNA directed) polypeptide A [Source:MGI Symbol;Acc:MGI:98086]	1342.39	0.741114	protein_coding	145.42	1487.23	1590.08	1142.93	1307.43	1200.78	1215.39
ENSMUSG00000005204	Senp3	SUMO/sentrin specific peptidase 3 [Source:MGI Symbol;Acc:MGI:2158736]	1004.75	0.91297	protein_coding	979.611	871.242	761.544	859.349	885.503	989.115	801.378
ENSMUSG00000005220	Corin	corin. serine peptidase [Source:MGI Symbol;Acc:MGI:1349451]	10.2985	0.297538	protein_coding	7.89099	5.20922	7.37573	13.3676	8.76736	11.1937	9.51755
ENSMUSG00000005225	Plekha8	pleckstrin homology domain containing. family A (phosphoinositide binding specific) member 8 [Source:MGI Symbol;Acc:MGI:2681164]	991.729	0.872568	protein_coding	1064.16	561.294	977.899	849.8	968.793	808.998	742.369
ENSMUSG00000005233	Spc25	SPC25. NDC80 kinetochore complex component. homolog (S. cerevisiae) [Source:MGI Symbol;Acc:MGI:1913692]	330.129	0.878142	protein_coding	432.877	143.254	275.975	309.366	280.556	325.635	262.684
ENSMUSG00000005237	Dnah2	dynein. axonemal. heavy chain 2 [Source:MGI Symbol;Acc:MGI:107731]	6.76314	0.0667873	protein_coding	0	2.60461	3.68787	13.3676	3.28776	17.2993	3.80702
ENSMUSG00000005251	Ripk4	receptor-interacting serine-threonine kinase 4 [Source:MGI Symbol;Acc:MGI:1919638]	156.609	0.268989	protein_coding	155.565	50.7899	133.378	122.218	151.237	156.712	175.123
ENSMUSG00000005262	Ufd1	ubiquitin recognition factor in ER-associated degradation 1 [Source:MGI Symbol;Acc:MGI:109353]	1125.49	0.165531	protein_coding	1157.72	1274.96	891.849	969.154	906.326	822.227	949.851
ENSMUSG00000005267	Zfp287	zinc finger protein 287 [Source:MGI Symbol;Acc:MGI:2176561]	7.70036	0.984041	protein_coding	4.50914	7.81383	8.60502	13.3676	3.28776	10.1761	2.85526
ENSMUSG00000005268	Prlr	prolactin receptor [Source:MGI Symbol;Acc:MGI:97763]	1959.24	0.645529	protein_coding	970.592	1566.67	2179.53	1594.57	2098.69	1550.83	1655.1
ENSMUSG00000005299	Letm1	leucine zipper-EF-hand containing transmembrane protein 1 [Source:MGI Symbol;Acc:MGI:1932557]	3225.09	0.225877	protein_coding	2528.5	2686.66	2510.21	2741.32	3068.58	2816.74	3155.07
ENSMUSG00000005312	Ubqln1	ubiquilin 1 [Source:MGI Symbol;Acc:MGI:1860276]	5083.85	0.512803	protein_coding	4274.66	4525.51	3797.89	4148.74	4846.16	4743.07	4404.72
ENSMUSG00000005320	Fgfr4	fibroblast growth factor receptor 4 [Source:MGI Symbol;Acc:MGI:95525]	1257.69	0.581093	protein_coding	372.004	1480.72	1028.3	824.975	1445.52	1186.53	1020.28
ENSMUSG00000005338	Cadm3	cell adhesion molecule 3 [Source:MGI Symbol;Acc:MGI:2137858]	153.444	0.637241	protein_coding	87.9282	126.324	167.183	164.231	133.702	136.359	124.68
ENSMUSG00000005354	Txn2	thioredoxin 2 [Source:MGI Symbol;Acc:MGI:1929468]	6768.74	0.265936	protein_coding	4449.39	7222.59	7970.09	5442.54	6010.03	4992.39	5284.14
ENSMUSG00000005355	Casp14	caspase 14 [Source:MGI Symbol;Acc:MGI:1335092]	0.872235	0.398627	protein_coding	0	0	0	0	0	6.10565	0
ENSMUSG00000005357	Slc1a6	solute carrier family 1 (high affinity aspartate/glutamate transporter). member 6 [Source:MGI Symbol;Acc:MGI:1096331]	1.82519	0.615612	protein_coding	0	7.81383	0	1.90966	0	3.05282	0
ENSMUSG00000005360	Slc1a3	solute carrier family 1 (glial high affinity glutamate transporter). member 3 [Source:MGI Symbol;Acc:MGI:99917]	3.43745	0.843913	protein_coding	5.63642	3.90692	0	0	3.28776	5.08804	2.85526
ENSMUSG00000005362	Crbn	cereblon [Source:MGI Symbol;Acc:MGI:1913277]	526.229	0.427873	protein_coding	686.516	213.578	336.21	536.615	430.697	463.012	586.281
ENSMUSG00000005370	Msh6	mutS homolog 6 [Source:MGI Symbol;Acc:MGI:1343961]	281.782	0.017618	protein_coding	178.111	158.881	231.721	235.843	272.884	304.265	317.886
ENSMUSG00000005371	Fbxo11	F-box protein 11 [Source:MGI Symbol;Acc:MGI:2147134]	552.286	0.311852	protein_coding	490.369	343.809	483.725	510.835	493.164	458.941	591.992
ENSMUSG00000005373	Mlxipl	MLX interacting protein-like [Source:MGI Symbol;Acc:MGI:1927999]	3019.45	0.956241	protein_coding	1854.38	3481.06	2567.98	2468.24	2798.98	2094.24	3072.26
ENSMUSG00000005374	Tbl2	transducin (beta)-like 2 [Source:MGI Symbol;Acc:MGI:1351652]	633.952	0.189209	protein_coding	304.367	571.712	507.696	507.971	693.717	620.741	537.742
ENSMUSG00000005378	Bud23	BUD23. rRNA methyltransferase and ribosome maturation factor [Source:MGI Symbol;Acc:MGI:1913388]	867.17	0.0448466	protein_coding	813.9	1247.61	756.013	634.008	595.085	792.717	635.772
ENSMUSG00000005397	Nid1	nidogen 1 [Source:MGI Symbol;Acc:MGI:97342]	335.268	0.00442376	protein_coding	107.092	243.531	237.253	389.571	296.994	408.061	367.377
ENSMUSG00000005410	Mcm5	minichromosome maintenance complex component 5 [Source:MGI Symbol;Acc:MGI:103197]	103.633	6.84e-05	protein_coding	40.5823	50.7899	48.5569	93.5735	136.99	132.289	85.6579
ENSMUSG00000005413	Hmox1	heme oxygenase 1 [Source:MGI Symbol;Acc:MGI:96163]	566.781	0.473687	protein_coding	334.804	490.969	561.17	596.77	451.519	683.833	396.882
ENSMUSG00000005417	Mprip	myosin phosphatase Rho interacting protein [Source:MGI Symbol;Acc:MGI:1349438]	1822.95	0.132186	protein_coding	1165.61	1577.09	1382.95	1564.01	1826.9	1491.81	1925.4
ENSMUSG00000005442	Cic	capicua transcriptional repressor [Source:MGI Symbol;Acc:MGI:1918972]	645.74	0.0299039	protein_coding	85.6736	438.877	512.613	578.628	712.348	657.375	822.316
ENSMUSG00000005447	Pafah1b3	platelet-activating factor acetylhydrolase. isoform 1b. subunit 3 [Source:MGI Symbol;Acc:MGI:108414]	121.908	0.980384	protein_coding	124.001	121.114	83.5916	95.4832	83.2899	145.518	117.066
ENSMUSG00000005465	Il27ra	interleukin 27 receptor. alpha [Source:MGI Symbol;Acc:MGI:1355318]	26.3826	0.983389	protein_coding	11.2728	36.4646	19.6686	22.916	26.3021	27.4754	14.2763
ENSMUSG00000005469	Prkaca	protein kinase. cAMP dependent. catalytic. alpha [Source:MGI Symbol;Acc:MGI:97592]	1852.13	0.255464	protein_coding	574.915	1678.67	1743.13	1624.17	1948.55	1656.67	1790.25
ENSMUSG00000005470	Asf1b	anti-silencing function 1B histone chaperone [Source:MGI Symbol;Acc:MGI:1914179]	22.1614	0.527934	protein_coding	5.63642	15.6277	27.0444	17.187	20.8225	35.6163	12.3728
ENSMUSG00000005481	Ddx39a	DEAD box helicase 39a [Source:MGI Symbol;Acc:MGI:1915528]	434.913	0.712793	protein_coding	362.986	434.97	402.592	307.456	345.215	527.121	318.838
ENSMUSG00000005483	Dnajb1	DnaJ heat shock protein family (Hsp40) member B1 [Source:MGI Symbol;Acc:MGI:1931874]	815.203	0.247034	protein_coding	703.426	1211.14	551.336	556.667	648.785	758.118	628.158
ENSMUSG00000005501	Usp40	ubiquitin specific peptidase 40 [Source:MGI Symbol;Acc:MGI:2443184]	743.098	0.0600673	protein_coding	565.897	493.574	589.444	687.479	743.034	619.723	759.5
ENSMUSG00000005505	Kbtbd4	kelch repeat and BTB (POZ) domain containing 4 [Source:MGI Symbol;Acc:MGI:1914386]	62.2455	0.00801277	protein_coding	12.4001	54.6968	17.21	59.1996	70.1389	68.1797	83.7544
ENSMUSG00000005506	Celf1	CUGBP. Elav-like family member 1 [Source:MGI Symbol;Acc:MGI:1342295]	2583.99	0.400285	protein_coding	1823.95	2099.32	2409.41	2200.89	2380.34	2421.91	2371.77
ENSMUSG00000005510	Ndufs3	NADH:ubiquinone oxidoreductase core subunit S3 [Source:MGI Symbol;Acc:MGI:1915599]	4575.25	0.0238164	protein_coding	4787.58	5151.92	4378.73	4159.25	3322.83	3273.65	3629.99
ENSMUSG00000005514	Por	P450 (cytochrome) oxidoreductase [Source:MGI Symbol;Acc:MGI:97744]	15215.7	0.256566	protein_coding	11582.9	8665.54	14085.2	14407.5	13815.2	8974.29	21164.2
ENSMUSG00000005533	Igf1r	insulin-like growth factor I receptor [Source:MGI Symbol;Acc:MGI:96433]	93.2451	0.753375	protein_coding	72.1462	97.6729	89.1234	103.122	72.3307	49.8628	96.1272
ENSMUSG00000005534	Insr	insulin receptor [Source:MGI Symbol;Acc:MGI:96575]	3719.23	0.371704	protein_coding	3212.76	2586.38	3125.47	3459.36	3649.41	2718.03	3633.8
ENSMUSG00000005540	Fcer2a	Fc receptor. IgE. low affinity II. alpha polypeptide [Source:MGI Symbol;Acc:MGI:95497]	8.28816	0.0793342	protein_coding	0	2.60461	6.14644	12.4128	10.9592	10.1761	4.75877
ENSMUSG00000005547	Cyp2a5	cytochrome P450. family 2. subfamily a. polypeptide 5 [Source:MGI Symbol;Acc:MGI:88597]	20643.6	0.026037	protein_coding	18836.9	11103.5	12629.7	18653.6	20093.7	23421.3	19672.8
ENSMUSG00000005553	Atp4a	ATPase. H+/K+ exchanging. gastric. alpha polypeptide [Source:MGI Symbol;Acc:MGI:88113]	37.2433	0.00790494	protein_coding	36.0731	79.4406	37.4933	20.0515	18.6306	28.493	21.8904
ENSMUSG00000005566	Trim28	tripartite motif-containing 28 [Source:MGI Symbol;Acc:MGI:109274]	1661.28	0.363296	protein_coding	730.481	1634.39	1497.89	1430.34	1594.56	1504.02	1642.73
ENSMUSG00000005575	Ube2m	ubiquitin-conjugating enzyme E2M [Source:MGI Symbol;Acc:MGI:108278]	2252.52	0.442018	protein_coding	2012.2	2341.55	1923.84	1650.9	1954.03	2211.26	1719.82
ENSMUSG00000005580	Adcy9	adenylate cyclase 9 [Source:MGI Symbol;Acc:MGI:108450]	441.392	1.59e-06	protein_coding	180.366	227.903	211.438	515.609	459.191	361.251	674.794
ENSMUSG00000005583	Mef2c	myocyte enhancer factor 2C [Source:MGI Symbol;Acc:MGI:99458]	78.1951	0.702323	protein_coding	71.0189	59.9061	82.3623	70.6576	71.2348	60.0389	60.9123
ENSMUSG00000005609	Ctr9	CTR9 homolog. Paf1/RNA polymerase II complex component [Source:MGI Symbol;Acc:MGI:109345]	750.578	0.794188	protein_coding	520.806	780.081	614.644	614.912	684.95	666.533	687.167
ENSMUSG00000005610	Eif4g2	eukaryotic translation initiation factor 4. gamma 2 [Source:MGI Symbol;Acc:MGI:109207]	16145.4	0.851722	protein_coding	18386	9238.56	13797.5	13189.1	14407	17267.8	12325.2
ENSMUSG00000005611	Irag1	inositol 1.4.5-triphosphate receptor associated 1 [Source:MGI Symbol;Acc:MGI:1338023]	39.2928	0.277764	protein_coding	20.2911	37.7669	24.5858	38.1933	37.2613	25.4402	54.25
ENSMUSG00000005615	Pcyt1a	phosphate cytidylyltransferase 1. choline. alpha isoform [Source:MGI Symbol;Acc:MGI:88557]	2822.8	0.0221574	protein_coding	1677.4	1578.39	2443.83	2595.23	3077.34	2327.27	2982.8
ENSMUSG00000005621	Zfp592	zinc finger protein 592 [Source:MGI Symbol;Acc:MGI:2443541]	699.334	0.795041	protein_coding	319.022	1031.43	534.126	545.209	656.456	486.417	666.228
ENSMUSG00000005625	Psmd4	proteasome (prosome. macropain) 26S subunit. non-ATPase. 4 [Source:MGI Symbol;Acc:MGI:1201670]	3764.49	0.430042	protein_coding	3118.07	4719.56	2834.74	3001.04	3142	3428.32	2965.67
ENSMUSG00000005628	Tmod4	tropomodulin 4 [Source:MGI Symbol;Acc:MGI:1355285]	3.78661	0.874518	protein_coding	4.50914	3.90692	1.84393	6.68382	3.28776	2.03522	0.951755
ENSMUSG00000005640	Insrr	insulin receptor-related receptor [Source:MGI Symbol;Acc:MGI:1346037]	0.951074	0.428128	protein_coding	0	0	0.614644	0.954832	0	5.08804	0
ENSMUSG00000005656	Snx6	sorting nexin 6 [Source:MGI Symbol;Acc:MGI:1919433]	432.738	0.628701	protein_coding	472.332	299.53	310.395	371.43	382.476	435.536	374.991
ENSMUSG00000005667	Mthfd2	methylenetetrahydrofolate dehydrogenase (NAD+ dependent). methenyltetrahydrofolate cyclohydrolase [Source:MGI Symbol;Acc:MGI:1338850]	91.8711	0.947196	protein_coding	71.0189	135.44	49.1715	60.1544	55.8919	183.169	32.3597
ENSMUSG00000005672	Kit	KIT proto-oncogene receptor tyrosine kinase [Source:MGI Symbol;Acc:MGI:96677]	141.095	0.700608	protein_coding	78.9099	122.417	153.046	148.954	122.743	117.025	121.825
ENSMUSG00000005674	Tomm40l	translocase of outer mitochondrial membrane 40-like [Source:MGI Symbol;Acc:MGI:3589112]	101.214	0.487489	protein_coding	128.51	71.6268	90.9674	69.7027	87.6736	60.0389	112.307
ENSMUSG00000005677	Nr1i3	nuclear receptor subfamily 1. group I. member 3 [Source:MGI Symbol;Acc:MGI:1346307]	316.71	0.00645305	protein_coding	251.385	139.347	141.368	280.721	414.258	247.279	328.355
ENSMUSG00000005681	Apoa2	apolipoprotein A-II [Source:MGI Symbol;Acc:MGI:88050]	360779	5.04e-05	protein_coding	523675	430112	348755	257641	256851	208764	242806
ENSMUSG00000005682	Pan2	PAN2 poly(A) specific ribonuclease subunit [Source:MGI Symbol;Acc:MGI:1918984]	532.371	0.494714	protein_coding	415.968	627.711	445.617	440.177	447.135	465.047	437.807
ENSMUSG00000005683	Cs	citrate synthase [Source:MGI Symbol;Acc:MGI:88529]	4362.97	0.0632348	protein_coding	2725.77	3503.2	3644.84	4115.33	3808.32	4249.53	4685.49
ENSMUSG00000005686	Ampd3	adenosine monophosphate deaminase 3 [Source:MGI Symbol;Acc:MGI:1096344]	19.0871	0.498399	protein_coding	27.0548	6.51153	8.60502	28.645	14.247	15.2641	19.0351
ENSMUSG00000005687	Bcas2	breast carcinoma amplified sequence 2 [Source:MGI Symbol;Acc:MGI:1915433]	1180.36	0.00943894	protein_coding	1745.04	1067.89	1145.08	920.458	846.05	907.706	784.246
ENSMUSG00000005698	Ctcf	CCCTC-binding factor [Source:MGI Symbol;Acc:MGI:109447]	951.823	0.742741	protein_coding	911.973	714.966	802.111	866.032	859.201	836.474	812.799
ENSMUSG00000005699	Pard6a	par-6 family cell polarity regulator alpha [Source:MGI Symbol;Acc:MGI:1927223]	168.72	0.440656	protein_coding	139.783	161.486	167.798	141.315	162.196	113.972	132.294
ENSMUSG00000005705	Agrp	agouti related neuropeptide [Source:MGI Symbol;Acc:MGI:892013]	3.93121	0.694864	protein_coding	4.50914	2.60461	3.68787	1.90966	4.38368	5.08804	0.951755
ENSMUSG00000005718	Tfap4	transcription factor AP4 [Source:MGI Symbol;Acc:MGI:103239]	146.013	0.818116	protein_coding	99.2011	138.044	165.954	136.541	105.208	128.219	143.715
ENSMUSG00000005732	Ranbp1	RAN binding protein 1 [Source:MGI Symbol;Acc:MGI:96269]	930.04	0.0936045	protein_coding	1281.72	975.427	660.743	700.847	703.581	788.646	695.733
ENSMUSG00000005763	Cd247	CD247 antigen [Source:MGI Symbol;Acc:MGI:88334]	2.77913	0.650684	protein_coding	2.25457	1.30231	2.45858	0.954832	3.28776	3.05282	2.85526
ENSMUSG00000005774	Rfx5	regulatory factor X. 5 (influences HLA class II expression) [Source:MGI Symbol;Acc:MGI:1858421]	112.964	0.00299708	protein_coding	33.8185	59.9061	84.2063	125.083	129.319	98.708	130.39
ENSMUSG00000005779	Psmb4	proteasome (prosome. macropain) subunit. beta type 4 [Source:MGI Symbol;Acc:MGI:1098257]	7522.21	0.142198	protein_coding	9844.58	7703.14	5710.66	5572.4	5331.65	7523.18	5638.2
ENSMUSG00000005800	Mmp8	matrix metallopeptidase 8 [Source:MGI Symbol;Acc:MGI:1202395]	0.954832	0.344679	protein_coding	0	0	0	6.68382	0	0	0
ENSMUSG00000005802	Slc30a4	solute carrier family 30 (zinc transporter). member 4 [Source:MGI Symbol;Acc:MGI:1345282]	342.076	0.511371	protein_coding	359.604	138.044	325.147	309.366	295.898	361.251	309.32
ENSMUSG00000005803	Sqor	sulfide quinone oxidoreductase [Source:MGI Symbol;Acc:MGI:1929899]	4725.9	0.876879	protein_coding	5418.86	2663.21	4343.08	4261.41	3592.43	4173.21	5036.69
ENSMUSG00000005804	Bloc1s6	biogenesis of lysosomal organelles complex-1. subunit 6. pallidin [Source:MGI Symbol;Acc:MGI:1927580]	390.997	0.590416	protein_coding	381.022	164.091	393.372	318.914	390.148	349.04	350.246
ENSMUSG00000005813	Metap1	methionyl aminopeptidase 1 [Source:MGI Symbol;Acc:MGI:1922874]	959.393	0.541137	protein_coding	887.173	770.965	754.169	850.755	844.954	913.812	848.965
ENSMUSG00000005823	Gpr108	G protein-coupled receptor 108 [Source:MGI Symbol;Acc:MGI:1925558]	761.354	0.140991	protein_coding	786.845	992.357	614.03	535.661	539.193	841.562	480.636
ENSMUSG00000005824	Tnfsf14	tumor necrosis factor (ligand) superfamily. member 14 [Source:MGI Symbol;Acc:MGI:1355317]	6.8829	0.312702	protein_coding	4.50914	15.6277	5.5318	7.63865	4.38368	6.10565	0
ENSMUSG00000005836	Gata6	GATA binding protein 6 [Source:MGI Symbol;Acc:MGI:107516]	285.891	0.176775	protein_coding	255.894	178.416	223.731	293.133	230.143	245.244	344.535
ENSMUSG00000005846	Rsl1d1	ribosomal L1 domain containing 1 [Source:MGI Symbol;Acc:MGI:1913659]	1241.77	0.125427	protein_coding	1550.02	1165.56	1047.97	1081.82	916.189	1041.01	973.645
ENSMUSG00000005871	Apc	APC. WNT signaling pathway regulator [Source:MGI Symbol;Acc:MGI:88039]	846.908	0.121775	protein_coding	419.35	621.2	792.277	836.433	880.024	794.752	704.299
ENSMUSG00000005873	Reep5	receptor accessory protein 5 [Source:MGI Symbol;Acc:MGI:1270152]	632.579	0.31437	protein_coding	445.278	776.174	620.176	540.435	506.315	540.35	493.009
ENSMUSG00000005881	Ergic3	ERGIC and golgi 3 [Source:MGI Symbol;Acc:MGI:1913616]	3248.23	0.276366	protein_coding	2475.52	3565.71	3228.73	2710.77	2795.69	2578.62	2586.87
ENSMUSG00000005882	Uqcc1	ubiquinol-cytochrome c reductase complex assembly factor 1 [Source:MGI Symbol;Acc:MGI:1929472]	1086.78	0.207834	protein_coding	712.444	876.452	949.011	1107.6	1041.12	868.02	1011.72
ENSMUSG00000005883	Spo11	SPO11 initiator of meiotic double stranded breaks [Source:MGI Symbol;Acc:MGI:1349669]	1.10829	0.14295	protein_coding	0	0	0	3.81933	0	2.03522	1.90351
ENSMUSG00000005886	Ncoa2	nuclear receptor coactivator 2 [Source:MGI Symbol;Acc:MGI:1276533]	1328.29	0.564056	protein_coding	1161.1	984.543	1142.62	1055.09	1296.47	1197.72	1164
ENSMUSG00000005893	Nr2c2	nuclear receptor subfamily 2. group C. member 2 [Source:MGI Symbol;Acc:MGI:1352466]	159.707	1.32e-05	protein_coding	96.9465	52.0922	44.2544	147.044	179.731	166.888	251.263
ENSMUSG00000005897	Nr2c1	nuclear receptor subfamily 2. group C. member 1 [Source:MGI Symbol;Acc:MGI:1352465]	417.4	0.312209	protein_coding	281.821	393.296	326.991	442.087	366.037	372.445	373.088
ENSMUSG00000005899	Smpd4	sphingomyelin phosphodiesterase 4 [Source:MGI Symbol;Acc:MGI:1924876]	384.49	0.184721	protein_coding	286.33	302.135	301.79	295.043	370.421	383.638	381.654
ENSMUSG00000005907	Pex1	peroxisomal biogenesis factor 1 [Source:MGI Symbol;Acc:MGI:1918632]	539.731	0.0149794	protein_coding	417.095	363.343	363.869	522.293	541.385	469.117	559.632
ENSMUSG00000005936	Kctd20	potassium channel tetramerisation domain containing 20 [Source:MGI Symbol;Acc:MGI:1914239]	954.871	0.404847	protein_coding	804.881	759.244	802.111	814.472	844.954	888.372	925.106
ENSMUSG00000005947	Itgae	integrin alpha E. epithelial-associated [Source:MGI Symbol;Acc:MGI:1298377]	13.8532	0.403894	protein_coding	19.1638	22.1392	5.5318	2.8645	8.76736	18.3169	11.4211
ENSMUSG00000005949	Ctns	cystinosis. nephropathic [Source:MGI Symbol;Acc:MGI:1932872]	492.765	0.797871	protein_coding	288.585	592.549	452.993	442.087	418.641	415.184	420.676
ENSMUSG00000005950	P2rx5	purinergic receptor P2X. ligand-gated ion channel. 5 [Source:MGI Symbol;Acc:MGI:2137026]	3.28968	0.579729	protein_coding	2.25457	6.51153	1.84393	0	3.28776	2.03522	3.80702
ENSMUSG00000005951	Shpk	sedoheptulokinase [Source:MGI Symbol;Acc:MGI:1921887]	2075.74	0.542032	protein_coding	1552.27	1565.37	1940.43	1864.79	2089.92	1429.74	1997.73
ENSMUSG00000005952	Trpv1	transient receptor potential cation channel. subfamily V. member 1 [Source:MGI Symbol;Acc:MGI:1341787]	2.36646	0.302919	protein_coding	0	2.60461	0	5.72899	1.09592	5.08804	0.951755
ENSMUSG00000005958	Ephb3	Eph receptor B3 [Source:MGI Symbol;Acc:MGI:104770]	10.1415	0.545143	protein_coding	3.38185	6.51153	11.6782	4.77416	8.76736	7.12326	19.9869
ENSMUSG00000005968	Tuft1	tuftelin 1 [Source:MGI Symbol;Acc:MGI:109572]	197.069	0.0153562	protein_coding	144.292	519.62	126.617	103.122	110.688	159.764	104.693
ENSMUSG00000005973	Rcn1	reticulocalbin 1 [Source:MGI Symbol;Acc:MGI:104559]	212.888	0.473437	protein_coding	188.257	173.207	161.037	252.076	181.923	170.958	180.833
ENSMUSG00000005980	Dnase1	deoxyribonuclease I [Source:MGI Symbol;Acc:MGI:103157]	19.5446	0.896817	protein_coding	12.4001	15.6277	20.2833	16.2321	20.8225	17.2993	13.3246
ENSMUSG00000005981	Trap1	TNF receptor-associated protein 1 [Source:MGI Symbol;Acc:MGI:1915265]	5409.36	0.152579	protein_coding	3702	4990.44	3993.96	5052.97	4837.39	4929.29	5522.08
ENSMUSG00000005982	Naa60	N(alpha)-acetyltransferase 60. NatF catalytic subunit [Source:MGI Symbol;Acc:MGI:1922013]	2022.76	0.532702	protein_coding	792.481	1588.81	2307.37	1733.02	2203.9	1317.8	2012.01
ENSMUSG00000005983	1700037C18Rik	RIKEN cDNA 1700037C18 gene [Source:MGI Symbol;Acc:MGI:1920511]	15.9269	0.710378	protein_coding	14.6547	9.11614	17.21	25.7805	6.57552	17.2993	14.2763
ENSMUSG00000005986	Ankrd13d	ankyrin repeat domain 13 family. member D [Source:MGI Symbol;Acc:MGI:1915673]	6.12343	0.742914	protein_coding	4.50914	5.20922	4.30251	0.954832	6.57552	7.12326	7.61404
ENSMUSG00000006005	Tpr	translocated promoter region. nuclear basket protein [Source:MGI Symbol;Acc:MGI:1922066]	1646.9	0.0581871	protein_coding	1246.78	1380.44	1105.75	1472.35	1541.96	1622.07	1617.03
ENSMUSG00000006010	Odr4	odr4 GPCR localization factor homolog [Source:MGI Symbol;Acc:MGI:2385108]	1105.16	0.684288	protein_coding	1156.59	879.056	967.45	948.148	931.532	1003.36	918.443
ENSMUSG00000006014	Prg4	proteoglycan 4 (megakaryocyte stimulating factor. articular superficial zone protein) [Source:MGI Symbol;Acc:MGI:1891344]	1336.53	0.000568893	protein_coding	969.465	791.802	855.585	1351.09	1219.76	1598.66	1349.59
ENSMUSG00000006019	Dhx34	DEAH (Asp-Glu-Ala-His) box polypeptide 34 [Source:MGI Symbol;Acc:MGI:1918973]	290.903	0.680069	protein_coding	114.983	298.228	303.634	254.94	266.309	248.296	283.623
ENSMUSG00000006021	Kptn	kaptin [Source:MGI Symbol;Acc:MGI:1890380]	631.757	0.145741	protein_coding	833.064	559.991	527.979	465.958	477.821	535.262	544.404
ENSMUSG00000006024	Napa	N-ethylmaleimide sensitive fusion protein attachment protein alpha [Source:MGI Symbol;Acc:MGI:104563]	2268.94	0.776136	protein_coding	1158.85	2114.94	2468.41	2003.24	2065.81	2052.52	1953
ENSMUSG00000006050	Sra1	steroid receptor RNA activator 1 [Source:MGI Symbol;Acc:MGI:1344414]	2539.4	0.017408	protein_coding	2673.92	3188.04	2214.56	2035.7	2050.47	1621.05	1941.58
ENSMUSG00000006057	Atp5g1	ATP synthase. H+ transporting. mitochondrial F0 complex. subunit C1 (subunit 9) [Source:MGI Symbol;Acc:MGI:107653]	7853.01	0.00595996	protein_coding	8193.11	9939.2	7501.73	5499.83	5503.71	6296.96	6532.85
ENSMUSG00000006058	Snf8	SNF8. ESCRT-II complex subunit. homolog (S. cerevisiae) [Source:MGI Symbol;Acc:MGI:1343161]	1926.86	0.000155494	protein_coding	2814.83	2199.59	1821.19	1269.93	1433.46	1280.15	1235.38
ENSMUSG00000006095	Tbcb	tubulin folding cofactor B [Source:MGI Symbol;Acc:MGI:1913661]	1257.49	0.0550581	protein_coding	1450.82	1519.79	989.577	926.187	972.081	1144.81	827.075
ENSMUSG00000006127	Inpp5k	inositol polyphosphate 5-phosphatase K [Source:MGI Symbol;Acc:MGI:1194899]	390.318	0.32903	protein_coding	335.931	420.645	363.255	338.01	322.2	263.56	366.426
ENSMUSG00000006134	Crkl	v-crk avian sarcoma virus CT10 oncogene homolog-like [Source:MGI Symbol;Acc:MGI:104686]	539.536	0.000706645	protein_coding	130.765	214.88	426.563	525.158	597.276	602.424	682.408
ENSMUSG00000006154	Eps8l1	EPS8-like 1 [Source:MGI Symbol;Acc:MGI:1914675]	44.4059	0.0648261	protein_coding	20.2911	31.2553	0	73.5221	59.1797	12.2113	55.2018
ENSMUSG00000006169	Clint1	clathrin interactor 1 [Source:MGI Symbol;Acc:MGI:2144243]	1525.04	0.00218071	protein_coding	1087.83	932.451	1114.96	1420.79	1430.18	1662.77	1596.09
ENSMUSG00000006191	Cdkal1	CDK5 regulatory subunit associated protein 1-like 1 [Source:MGI Symbol;Acc:MGI:1921765]	183.219	0.884819	protein_coding	130.765	221.392	126.617	165.186	146.853	166.888	177.978
ENSMUSG00000006205	Htra1	HtrA serine peptidase 1 [Source:MGI Symbol;Acc:MGI:1929076]	39.5569	0.457262	protein_coding	46.2187	61.2084	15.9808	20.0515	27.398	38.6691	39.9737
ENSMUSG00000006215	Zbtb17	zinc finger and BTB domain containing 17 [Source:MGI Symbol;Acc:MGI:107410]	342.396	0.943181	protein_coding	315.64	300.833	284.58	328.462	304.666	297.142	260.781
ENSMUSG00000006218	Fam131c	family with sequence similarity 131. member C [Source:MGI Symbol;Acc:MGI:2685539]	233.235	0.00736818	protein_coding	116.11	171.904	122.929	194.786	279.46	290.018	177.978
ENSMUSG00000006219	Fblim1	filamin binding LIM protein 1 [Source:MGI Symbol;Acc:MGI:1921452]	28.9259	0.0744879	protein_coding	12.4001	26.0461	14.7515	27.6901	21.9184	39.6867	38.0702
ENSMUSG00000006221	Hspb7	heat shock protein family. member 7 (cardiovascular) [Source:MGI Symbol;Acc:MGI:1352494]	4.46737	0.889255	protein_coding	3.38185	7.81383	0.614644	1.90966	1.09592	2.03522	13.3246
ENSMUSG00000006235	Epor	erythropoietin receptor [Source:MGI Symbol;Acc:MGI:95408]	55.6643	0.267118	protein_coding	32.6913	29.953	49.1715	38.1933	73.4266	36.6339	56.1535
ENSMUSG00000006241	Ccdc159	coiled-coil domain containing 159 [Source:MGI Symbol;Acc:MGI:1914369]	98.6768	0.0829649	protein_coding	114.983	144.556	63.923	63.9737	81.0981	77.3382	63.7676
ENSMUSG00000006262	Mob1b	MOB kinase activator 1B [Source:MGI Symbol;Acc:MGI:1915723]	1317.72	0.427131	protein_coding	1055.14	899.893	1277.85	1160.12	1170.44	1358.51	1131.64
ENSMUSG00000006273	Atp6v1b2	ATPase. H+ transporting. lysosomal V1 subunit B2 [Source:MGI Symbol;Acc:MGI:109618]	1604.04	0.914647	protein_coding	1322.31	1479.42	1459.17	1416.97	1356.75	1511.15	1325.79
ENSMUSG00000006276	Eps15l1	epidermal growth factor receptor pathway substrate 15-like 1 [Source:MGI Symbol;Acc:MGI:104582]	271.17	0.415256	protein_coding	120.619	270.88	255.077	274.992	224.664	250.332	276.961
ENSMUSG00000006281	Tep1	telomerase associated protein 1 [Source:MGI Symbol;Acc:MGI:109573]	395.856	0.0568731	protein_coding	364.113	269.577	195.457	351.378	383.572	397.885	425.434
ENSMUSG00000006288	Ttc5	tetratricopeptide repeat domain 5 [Source:MGI Symbol;Acc:MGI:2683584]	244.269	0.241009	protein_coding	207.42	138.044	221.887	226.295	209.321	276.789	220.807
ENSMUSG00000006289	Osgep	O-sialoglycoprotein endopeptidase [Source:MGI Symbol;Acc:MGI:1913496]	646.224	0.00445058	protein_coding	895.064	631.618	663.816	416.307	441.656	527.121	506.334
ENSMUSG00000006299	Aamp	angio-associated migratory protein [Source:MGI Symbol;Acc:MGI:107809]	4927.34	0.00094137	protein_coding	5639.81	5404.57	4851.39	3693.29	3848.87	3527.03	3677.58
ENSMUSG00000006301	Tmbim1	transmembrane BAX inhibitor motif containing 1 [Source:MGI Symbol;Acc:MGI:1916910]	1658.8	0.0504428	protein_coding	1949.08	1663.04	1435.19	1323.4	1317.3	1300.5	1305.81
ENSMUSG00000006304	Arpc2	actin related protein 2/3 complex. subunit 2 [Source:MGI Symbol;Acc:MGI:1923959]	3468.06	0.656711	protein_coding	3665.93	2493.92	2599.33	3052.6	3077.34	3071.14	3238.82
ENSMUSG00000006307	Kmt2b	lysine (K)-specific methyltransferase 2B [Source:MGI Symbol;Acc:MGI:109565]	537.164	0.896155	protein_coding	171.347	751.43	425.949	359.017	545.768	420.272	540.597
ENSMUSG00000006310	Zbtb32	zinc finger and BTB domain containing 32 [Source:MGI Symbol;Acc:MGI:1891838]	29.7966	0.276721	protein_coding	21.4184	22.1392	15.3661	19.0966	36.1654	17.2993	40.9255
ENSMUSG00000006315	Tmem147	transmembrane protein 147 [Source:MGI Symbol;Acc:MGI:1915011]	3163.08	0.166266	protein_coding	3997.35	2626.75	2788.64	2425.27	2493.22	2686.49	2630.65
ENSMUSG00000006333	Rps9	ribosomal protein S9 [Source:MGI Symbol;Acc:MGI:1924096]	13388.2	0.000720535	protein_coding	31098.4	11142.5	11920.4	7576.59	7875.28	8788.06	7440.82
ENSMUSG00000006335	Tfpt	TCF3 (E2A) fusion partner [Source:MGI Symbol;Acc:MGI:1916964]	336.704	0.0205572	protein_coding	308.876	488.365	306.708	245.392	261.925	239.138	244.601
ENSMUSG00000006342	Susd2	sushi domain containing 2 [Source:MGI Symbol;Acc:MGI:1918983]	54.7796	0.780459	protein_coding	6.76371	57.3014	69.4548	34.3739	51.5082	47.8276	64.7193
ENSMUSG00000006344	Ggt5	gamma-glutamyltransferase 5 [Source:MGI Symbol;Acc:MGI:1346063]	74.5024	0.574793	protein_coding	66.5098	87.2545	68.8402	96.438	40.549	51.898	69.4781
ENSMUSG00000006345	Ggt1	gamma-glutamyltransferase 1 [Source:MGI Symbol;Acc:MGI:95706]	2.35538	0.860481	protein_coding	4.50914	1.30231	1.84393	0.954832	0	4.07043	3.80702
ENSMUSG00000006356	Crip2	cysteine rich protein 2 [Source:MGI Symbol;Acc:MGI:1915587]	1526.44	0.121474	protein_coding	720.335	2561.64	1654.01	845.981	1362.23	1178.39	1000.29
ENSMUSG00000006360	Crip1	cysteine-rich protein 1 (intestinal) [Source:MGI Symbol;Acc:MGI:88501]	104.927	0.849559	protein_coding	121.747	100.278	78.0598	92.6187	53.7001	106.849	127.535
ENSMUSG00000006362	Cbfa2t3	CBFA2/RUNX1 translocation partner 3 [Source:MGI Symbol;Acc:MGI:1338013]	117.407	0.323319	protein_coding	30.4367	80.7429	127.231	69.7027	149.045	96.6728	118.969
ENSMUSG00000006369	Fbln1	fibulin 1 [Source:MGI Symbol;Acc:MGI:95487]	23.077	0.77091	protein_coding	12.4001	33.8599	10.449	20.0515	19.7266	9.15847	36.1667
ENSMUSG00000006373	Pgrmc1	progesterone receptor membrane component 1 [Source:MGI Symbol;Acc:MGI:1858305]	55309.6	0.686799	protein_coding	68475.8	39159	42516.2	47447.5	49998.1	47977.2	41595.5
ENSMUSG00000006378	Gcat	glycine C-acetyltransferase (2-amino-3-ketobutyrate-coenzyme A ligase) [Source:MGI Symbol;Acc:MGI:1349389]	3584.36	0.000159149	protein_coding	4623	4729.97	3536.66	2355.57	2152.39	2741.44	2799.11
ENSMUSG00000006386	Tek	TEK receptor tyrosine kinase [Source:MGI Symbol;Acc:MGI:98664]	266.532	0.284157	protein_coding	188.257	220.09	210.823	262.579	267.404	190.293	258.877
ENSMUSG00000006389	Mpl	myeloproliferative leukemia virus oncogene [Source:MGI Symbol;Acc:MGI:97076]	6.09594	0.467027	protein_coding	2.25457	0	9.83431	7.63865	0	16.2817	6.66228
ENSMUSG00000006390	Elovl1	elongation of very long chain fatty acids (FEN1/Elo2. SUR4/Elo3. yeast)-like 1 [Source:MGI Symbol;Acc:MGI:1858959]	1139.69	0.265144	protein_coding	415.968	1238.49	887.546	1008.3	1031.26	1336.12	1028.85
ENSMUSG00000006392	Med8	mediator complex subunit 8 [Source:MGI Symbol;Acc:MGI:1915269]	1066.85	0.136562	protein_coding	1353.87	838.685	989.577	849.8	932.628	799.84	770.921
ENSMUSG00000006395	Hyi	hydroxypyruvate isomerase (putative) [Source:MGI Symbol;Acc:MGI:1915430]	3002.89	0.0181807	polymorphic_pseudogene	4049.21	2479.59	3428.49	2428.14	2334.31	1562.03	2404.13
ENSMUSG00000006398	Cdc20	cell division cycle 20 [Source:MGI Symbol;Acc:MGI:1859866]	10.7875	0.466999	protein_coding	4.50914	14.3254	4.30251	5.72899	4.38368	26.4578	11.4211
ENSMUSG00000006403	Adamts4	a disintegrin-like and metallopeptidase (reprolysin type) with thrombospondin type 1 motif. 4 [Source:MGI Symbol;Acc:MGI:1339949]	4.08254	0.734454	protein_coding	0	7.81383	1.84393	6.68382	1.09592	8.14086	1.90351
ENSMUSG00000006411	Nectin4	nectin cell adhesion molecule 4 [Source:MGI Symbol;Acc:MGI:1918990]	7.53166	0.106351	protein_coding	1.12728	3.90692	3.68787	13.3676	8.76736	11.1937	1.90351
ENSMUSG00000006412	Pfdn2	prefoldin 2 [Source:MGI Symbol;Acc:MGI:1276111]	1088.27	0.0345237	protein_coding	1067.54	1685.18	845.751	843.117	757.281	823.245	838.496
ENSMUSG00000006418	Rnf114	ring finger protein 114 [Source:MGI Symbol;Acc:MGI:1933159]	2567.66	0.127366	protein_coding	3013.23	2098.01	2477.63	2090.13	2140.33	1947.7	2066.26
ENSMUSG00000006423	C330007P06Rik	RIKEN cDNA C330007P06 gene [Source:MGI Symbol;Acc:MGI:1924894]	1058.24	0.0965107	protein_coding	827.427	605.572	942.25	1066.55	957.834	1105.12	945.093
ENSMUSG00000006435	Neurl1a	neuralized E3 ubiquitin protein ligase 1A [Source:MGI Symbol;Acc:MGI:1334263]	10.988	0.806796	protein_coding	0	10.4184	15.3661	13.3676	12.0551	5.08804	8.56579
ENSMUSG00000006442	Srm	spermidine synthase [Source:MGI Symbol;Acc:MGI:102690]	1105.92	0.643005	protein_coding	538.842	1073.1	1067.64	806.833	1132.09	1158.04	832.786
ENSMUSG00000006445	Epha2	Eph receptor A2 [Source:MGI Symbol;Acc:MGI:95278]	851.093	0.709432	protein_coding	393.422	539.155	1143.85	742.859	847.146	592.248	851.821
ENSMUSG00000006456	Rbm14	RNA binding motif protein 14 [Source:MGI Symbol;Acc:MGI:1929092]	277.856	0.607695	protein_coding	199.529	351.623	249.546	234.889	180.827	316.476	231.276
ENSMUSG00000006457	Actn3	actinin alpha 3 [Source:MGI Symbol;Acc:MGI:99678]	2.49053	0.150452	protein_coding	0	0	2.45858	4.77416	1.09592	6.10565	1.90351
ENSMUSG00000006462	A530013C23Rik	RIKEN cDNA A530013C23 gene [Source:MGI Symbol;Acc:MGI:3041178]	16.7956	0.377502	lncRNA	12.4001	9.11614	33.8054	9.54832	12.0551	15.2641	13.3246
ENSMUSG00000006463	Zdhhc24	zinc finger. DHHC domain containing 24 [Source:MGI Symbol;Acc:MGI:1917855]	71.5166	0.0662269	protein_coding	33.8185	40.3715	66.9962	89.7542	58.0838	63.0917	90.4167
ENSMUSG00000006464	Bbs1	Bardet-Biedl syndrome 1 (human) [Source:MGI Symbol;Acc:MGI:1277215]	30.6326	0.692447	protein_coding	29.3094	13.0231	31.9615	22.916	28.4939	33.5811	26.6491
ENSMUSG00000006471	Ndor1	NADPH dependent diflavin oxidoreductase 1 [Source:MGI Symbol;Acc:MGI:1926047]	289.138	0.807288	protein_coding	210.802	298.228	210.208	226.295	304.666	218.786	250.312
ENSMUSG00000006476	Nsmf	NMDA receptor synaptonuclear signaling and neuronal migration factor [Source:MGI Symbol;Acc:MGI:1861755]	2280.15	0.587324	protein_coding	2012.2	1857.09	1734.53	1632.76	2276.23	1830.68	2341.32
ENSMUSG00000006494	Pdk1	pyruvate dehydrogenase kinase. isoenzyme 1 [Source:MGI Symbol;Acc:MGI:1926119]	4052.45	0.629172	protein_coding	4166.44	1265.84	4510.26	4444.74	3152.96	2323.2	5350.77
ENSMUSG00000006498	Ptbp1	polypyrimidine tract binding protein 1 [Source:MGI Symbol;Acc:MGI:97791]	1306.18	0.00814267	protein_coding	403.568	1022.31	854.356	1077.05	1360.04	1696.35	1369.58
ENSMUSG00000006517	Mvd	mevalonate (diphospho) decarboxylase [Source:MGI Symbol;Acc:MGI:2179327]	833.514	0.0121864	protein_coding	370.877	681.106	449.305	577.673	670.703	1347.31	1066.92
ENSMUSG00000006519	Cyba	cytochrome b-245. alpha polypeptide [Source:MGI Symbol;Acc:MGI:1316658]	282.428	0.487086	protein_coding	308.876	274.786	221.887	255.895	224.664	292.054	174.171
ENSMUSG00000006522	Itih3	inter-alpha trypsin inhibitor. heavy chain 3 [Source:MGI Symbol;Acc:MGI:96620]	17913.1	0.136357	protein_coding	15145.1	13909.9	13213	17639.6	16322.6	17711.5	15127.2
ENSMUSG00000006526	Stimate	STIM activating enhancer [Source:MGI Symbol;Acc:MGI:1921500]	591.014	0.830019	protein_coding	520.806	436.272	609.727	490.784	542.48	470.135	524.417
ENSMUSG00000006527	Sfmbt1	Scm-like with four mbt domains 1 [Source:MGI Symbol;Acc:MGI:1859609]	761.809	0.942313	protein_coding	842.082	500.085	660.128	629.234	691.526	630.917	687.167
ENSMUSG00000006529	Itih1	inter-alpha trypsin inhibitor. heavy chain 1 [Source:MGI Symbol;Acc:MGI:96618]	14374.7	0.814142	protein_coding	10915.5	16198.1	10742.8	11448.4	14091.3	11411.5	11723.7
ENSMUSG00000006538	Ihh	Indian hedgehog [Source:MGI Symbol;Acc:MGI:96533]	90.577	0.414909	protein_coding	41.7095	118.51	105.719	30.5546	99.7287	89.5495	48.5395
ENSMUSG00000006542	Prkag3	protein kinase. AMP-activated. gamma 3 non-catalytic subunit [Source:MGI Symbol;Acc:MGI:1891343]	1.90367	0.96655	protein_coding	3.38185	0	1.84393	0	1.09592	3.05282	2.85526
ENSMUSG00000006567	Atp7b	ATPase. Cu++ transporting. beta polypeptide [Source:MGI Symbol;Acc:MGI:103297]	816.015	0.0047856	protein_coding	365.24	381.576	682.87	623.505	895.367	865.984	1002.2
ENSMUSG00000006574	Slc4a1	solute carrier family 4 (anion exchanger). member 1 [Source:MGI Symbol;Acc:MGI:109393]	38.8886	0.56659	protein_coding	32.6913	7.81383	90.9674	55.3802	9.86328	14.2465	51.3948
ENSMUSG00000006575	Rundc3a	RUN domain containing 3A [Source:MGI Symbol;Acc:MGI:1858752]	757.424	0.0722261	protein_coding	553.497	953.288	837.146	583.402	669.607	528.139	507.285
ENSMUSG00000006576	Slc4a3	solute carrier family 4 (anion exchanger). member 3 [Source:MGI Symbol;Acc:MGI:109350]	9.37729	0.926889	protein_coding	0	18.2323	5.5318	6.68382	8.76736	8.14086	9.51755
ENSMUSG00000006585	Cdt1	chromatin licensing and DNA replication factor 1 [Source:MGI Symbol;Acc:MGI:1914427]	87.2978	0.259401	protein_coding	52.9824	98.9752	34.4201	77.3414	88.7695	94.6375	75.1886
ENSMUSG00000006586	Runx1t1	RUNX1 translocation partner 1 [Source:MGI Symbol;Acc:MGI:104793]	4.22914	0.318039	protein_coding	5.63642	9.11614	2.45858	0	2.19184	6.10565	1.90351
ENSMUSG00000006587	Snai3	snail family zinc finger 3 [Source:MGI Symbol;Acc:MGI:1353563]	2.17129	0.609559	protein_coding	0	1.30231	3.07322	0	1.09592	1.01761	7.61404
ENSMUSG00000006589	Aprt	adenine phosphoribosyl transferase [Source:MGI Symbol;Acc:MGI:88061]	1157.65	0.0414977	protein_coding	1022.45	2249.08	770.149	719.943	814.269	1018.63	694.781
ENSMUSG00000006599	Gtf2h1	general transcription factor II H. polypeptide 1 [Source:MGI Symbol;Acc:MGI:1277216]	1077.62	0.576215	protein_coding	1242.27	790.5	959.46	987.296	883.312	901.601	895.601
ENSMUSG00000006611	Hfe	homeostatic iron regulator [Source:MGI Symbol;Acc:MGI:109191]	1529.3	0.0355924	protein_coding	1066.41	1100.45	1185.03	1416.02	1594.56	1461.29	1286.77
ENSMUSG00000006641	Slc5a6	solute carrier family 5 (sodium-dependent vitamin transporter). member 6 [Source:MGI Symbol;Acc:MGI:2660847]	538.442	8.21e-05	protein_coding	352.84	192.741	322.688	620.641	567.687	527.121	617.689
ENSMUSG00000006642	Tcf23	transcription factor 23 [Source:MGI Symbol;Acc:MGI:1934960]	3.17116	0.707893	protein_coding	0	3.90692	1.84393	0	4.38368	1.01761	6.66228
ENSMUSG00000006649	Nphs1	nephrosis 1. nephrin [Source:MGI Symbol;Acc:MGI:1859637]	1.45373	0.228987	protein_coding	0	0	0	0	0	10.1761	0
ENSMUSG00000006651	Aplp1	amyloid beta (A4) precursor-like protein 1 [Source:MGI Symbol;Acc:MGI:88046]	18.8133	0.917154	protein_coding	1.12728	24.7438	22.7418	19.0966	13.151	23.405	14.2763
ENSMUSG00000006673	Qrich1	glutamine-rich 1 [Source:MGI Symbol;Acc:MGI:1916482]	695.148	0.0173446	protein_coding	507.278	497.481	510.155	613.002	673.991	700.114	690.022
ENSMUSG00000006675	P4htm	prolyl 4-hydroxylase. transmembrane (endoplasmic reticulum) [Source:MGI Symbol;Acc:MGI:1921693]	5.51278	0.149082	protein_coding	1.12728	3.90692	3.07322	9.54832	1.09592	10.1761	8.56579
ENSMUSG00000006676	Usp19	ubiquitin specific peptidase 19 [Source:MGI Symbol;Acc:MGI:1918722]	1727.25	0.0917125	protein_coding	959.319	1578.39	1291.37	1617.49	1617.58	1541.68	1867.34
ENSMUSG00000006678	Pola1	polymerase (DNA directed). alpha 1 [Source:MGI Symbol;Acc:MGI:99660]	69.6499	0.124264	protein_coding	68.7644	23.4415	42.4105	44.8771	62.4674	108.884	74.2369
ENSMUSG00000006699	Cdc42	cell division cycle 42 [Source:MGI Symbol;Acc:MGI:106211]	4759.5	0.679177	protein_coding	4434.74	3387.3	4316.65	4162.11	4093.26	4790.9	4038.3
ENSMUSG00000006705	Pknox1	Pbx/knotted 1 homeobox [Source:MGI Symbol;Acc:MGI:1201409]	382.199	0.938173	protein_coding	305.494	358.134	328.22	310.32	375.901	293.071	328.355
ENSMUSG00000006711	D130043K22Rik	RIKEN cDNA D130043K22 gene [Source:MGI Symbol;Acc:MGI:3036268]	282.274	0.0310749	protein_coding	201.784	48.1853	222.501	228.205	283.843	359.216	348.342
ENSMUSG00000006715	Gmnn	geminin [Source:MGI Symbol;Acc:MGI:1927344]	441.232	0.794435	protein_coding	598.588	229.206	405.051	450.681	306.858	389.744	401.641
ENSMUSG00000006717	Acot13	acyl-CoA thioesterase 13 [Source:MGI Symbol;Acc:MGI:1914084]	1943.8	0.120721	protein_coding	2930.94	1388.26	1857.46	1585.98	1310.72	1572.2	1650.34
ENSMUSG00000006720	Zfp184	zinc finger protein 184 (Kruppel-like) [Source:MGI Symbol;Acc:MGI:1922244]	3.27805	0.593438	protein_coding	3.38185	0	3.07322	0.954832	3.28776	6.10565	2.85526
ENSMUSG00000006724	Cyp27b1	cytochrome P450. family 27. subfamily b. polypeptide 1 [Source:MGI Symbol;Acc:MGI:1098274]	2.7793	0.628374	protein_coding	0	5.20922	0	4.77416	2.19184	5.08804	0
ENSMUSG00000006728	Cdk4	cyclin-dependent kinase 4 [Source:MGI Symbol;Acc:MGI:88357]	964.442	0.719721	protein_coding	838.7	867.336	902.913	831.659	802.213	890.407	815.654
ENSMUSG00000006731	B4galnt1	beta-1.4-N-acetyl-galactosaminyl transferase 1 [Source:MGI Symbol;Acc:MGI:1342057]	3597.3	0.789197	protein_coding	1678.53	3983.75	4025.31	3044.96	3303.1	2522.65	3319.72
ENSMUSG00000006732	Mettl1	methyltransferase like 1 [Source:MGI Symbol;Acc:MGI:1339986]	564.275	0.217491	protein_coding	614.37	668.083	417.344	373.339	464.67	595.301	352.149
ENSMUSG00000006736	Tspan31	tetraspanin 31 [Source:MGI Symbol;Acc:MGI:1914375]	5386	0.00235069	protein_coding	2980.54	3219.3	4201.09	5019.55	6041.81	4939.47	5258.45
ENSMUSG00000006740	Kif5b	kinesin family member 5B [Source:MGI Symbol;Acc:MGI:1098268]	2267.63	0.0306406	protein_coding	3378.47	1956.06	2162.93	1549.69	1614.29	2118.66	1479.03
ENSMUSG00000006763	Saal1	serum amyloid A-like 1 [Source:MGI Symbol;Acc:MGI:1926185]	192.055	0.531781	protein_coding	216.439	184.927	146.285	172.825	141.374	183.169	157.991
ENSMUSG00000006777	Krt23	keratin 23 [Source:MGI Symbol;Acc:MGI:2148866]	513.321	0.137441	protein_coding	506.151	121.114	370.631	789.646	438.368	265.596	663.373
ENSMUSG00000006782	Cnp	2'.3'-cyclic nucleotide 3' phosphodiesterase [Source:MGI Symbol;Acc:MGI:88437]	401.732	0.043028	protein_coding	396.804	599.061	331.293	343.739	264.117	295.106	317.886
ENSMUSG00000006784	Odad4	outer dynein arm complex subunit 4 [Source:MGI Symbol;Acc:MGI:1921657]	19.1747	0.637397	protein_coding	9.01828	19.5346	17.8247	25.7805	9.86328	7.12326	35.2149
ENSMUSG00000006800	Sulf2	sulfatase 2 [Source:MGI Symbol;Acc:MGI:1919293]	864.306	9.63e-05	protein_coding	342.695	237.02	499.706	1123.84	1008.25	473.188	1357.2
ENSMUSG00000006818	Sod2	superoxide dismutase 2. mitochondrial [Source:MGI Symbol;Acc:MGI:98352]	7446.78	0.815444	protein_coding	6824.58	6950.41	6184.55	6525.32	6202.91	6511.67	6725.1
ENSMUSG00000006850	Tmco6	transmembrane and coiled-coil domains 6 [Source:MGI Symbol;Acc:MGI:1919233]	207.25	0.355095	protein_coding	107.092	222.694	157.964	176.644	163.292	192.328	267.443
ENSMUSG00000006906	Stambp	STAM binding protein [Source:MGI Symbol;Acc:MGI:1917777]	376.026	0.150479	protein_coding	333.676	257.857	263.068	371.43	364.941	302.23	374.04
ENSMUSG00000006920	Ezh1	enhancer of zeste 1 polycomb repressive complex 2 subunit [Source:MGI Symbol;Acc:MGI:1097695]	510.116	0.323486	protein_coding	325.785	437.575	462.213	564.306	437.272	431.466	474.926
ENSMUSG00000006930	Hap1	huntingtin-associated protein 1 [Source:MGI Symbol;Acc:MGI:1261831]	26.6758	0.482525	protein_coding	12.4001	32.5576	17.21	21.0063	19.7266	34.5987	29.5044
ENSMUSG00000006931	P3h4	prolyl 3-hydroxylase family member 4 (non-enzymatic) [Source:MGI Symbol;Acc:MGI:1913430]	31.8799	0.925042	protein_coding	39.455	26.0461	19.6686	17.187	27.398	34.5987	31.4079
ENSMUSG00000006932	Ctnnb1	catenin (cadherin associated protein). beta 1 [Source:MGI Symbol;Acc:MGI:88276]	3363.09	0.000259983	protein_coding	2100.13	1775.04	2309.22	2896.96	3282.28	4176.26	3719.46
ENSMUSG00000006941	Eif1b	eukaryotic translation initiation factor 1B [Source:MGI Symbol;Acc:MGI:1916219]	891.653	0.0119207	protein_coding	1088.96	937.66	877.097	600.589	687.142	810.016	552.97
ENSMUSG00000006958	Chrd	chordin [Source:MGI Symbol;Acc:MGI:1313268]	126.49	0.769969	protein_coding	80.0372	134.137	101.416	120.309	124.935	99.7256	99.9343
ENSMUSG00000006998	Psmd2	proteasome (prosome. macropain) 26S subunit. non-ATPase. 2 [Source:MGI Symbol;Acc:MGI:1096584]	6719.16	0.219937	protein_coding	6152.72	5499.64	4175.28	5746.18	6053.86	7080.52	6272.06
ENSMUSG00000007021	Syngr3	synaptogyrin 3 [Source:MGI Symbol;Acc:MGI:1341881]	1.85665	0.0340218	protein_coding	0	0	0	1.90966	1.09592	5.08804	3.80702
ENSMUSG00000007029	Vars	valyl-tRNA synthetase [Source:MGI Symbol;Acc:MGI:90675]	1401.41	0.749317	protein_coding	528.697	1823.23	1102.06	1073.23	1368.8	1354.44	1190.65
ENSMUSG00000007030	Vwa7	von Willebrand factor A domain containing 7 [Source:MGI Symbol;Acc:MGI:1306798]	3.82598	0.636485	protein_coding	0	5.20922	1.84393	1.90966	5.4796	3.05282	3.80702
ENSMUSG00000007033	Hspa1l	heat shock protein 1-like [Source:MGI Symbol;Acc:MGI:96231]	4.40287	0.575536	protein_coding	2.25457	2.60461	3.07322	6.68382	6.57552	3.05282	0
ENSMUSG00000007034	Slc44a4	solute carrier family 44. member 4 [Source:MGI Symbol;Acc:MGI:1917379]	6.95225	0.0957658	protein_coding	0	5.20922	3.07322	4.77416	5.4796	13.2289	11.4211
ENSMUSG00000007035	Msh5	mutS homolog 5 [Source:MGI Symbol;Acc:MGI:1329021]	16.1015	0.29975	protein_coding	11.2728	23.4415	20.2833	11.458	8.76736	17.2993	11.4211
ENSMUSG00000007036	Abhd16a	abhydrolase domain containing 16A [Source:MGI Symbol;Acc:MGI:99476]	1746.24	0.648859	protein_coding	1913	1474.21	1417.37	1353.95	1407.16	1597.64	1653.2
ENSMUSG00000007038	Neu1	neuraminidase 1 [Source:MGI Symbol;Acc:MGI:97305]	1585.81	0.893743	protein_coding	1211.83	1775.04	1189.34	1206.91	1475.11	1538.62	1228.72
ENSMUSG00000007039	Ddah2	dimethylarginine dimethylaminohydrolase 2 [Source:MGI Symbol;Acc:MGI:1859016]	82.7361	0.759492	protein_coding	50.7278	63.813	97.1138	80.2059	64.6593	73.2678	84.7062
ENSMUSG00000007041	Clic1	chloride intracellular channel 1 [Source:MGI Symbol;Acc:MGI:2148924]	493.778	0.56712	protein_coding	525.315	440.179	442.544	473.597	341.927	531.191	359.763
ENSMUSG00000007050	Lsm2	LSM2 homolog. U6 small nuclear RNA and mRNA degradation associated [Source:MGI Symbol;Acc:MGI:90676]	416.351	0.436706	protein_coding	280.694	484.458	413.041	342.785	362.75	365.321	302.658
ENSMUSG00000007080	Pole	polymerase (DNA directed). epsilon [Source:MGI Symbol;Acc:MGI:1196391]	48.81	0.125332	protein_coding	40.5823	19.5346	39.3372	50.6061	40.549	45.7924	64.7193
ENSMUSG00000007097	Atp1a2	ATPase. Na+/K+ transporting. alpha 2 polypeptide [Source:MGI Symbol;Acc:MGI:88106]	21.4755	0.482463	protein_coding	11.2728	23.4415	14.1368	38.1933	14.247	8.14086	26.6491
ENSMUSG00000007107	Atp1a4	ATPase. Na+/K+ transporting. alpha 4 polypeptide [Source:MGI Symbol;Acc:MGI:1351335]	1.13662	0.21971	protein_coding	5.63642	1.30231	0	0	0	1.01761	0
ENSMUSG00000007122	Casq1	calsequestrin 1 [Source:MGI Symbol;Acc:MGI:1309468]	3.52131	0.903738	protein_coding	3.38185	6.51153	0	5.72899	0	7.12326	1.90351
ENSMUSG00000007207	Stx1a	syntaxin 1A (brain) [Source:MGI Symbol;Acc:MGI:109355]	7.65108	0.454086	protein_coding	3.38185	10.4184	1.84393	6.68382	7.67144	10.1761	5.71053
ENSMUSG00000007216	Zfp775	zinc finger protein 775 [Source:MGI Symbol;Acc:MGI:2683557]	93.475	0.0178647	protein_coding	133.02	108.091	82.3623	71.6124	67.947	52.9156	70.4299
ENSMUSG00000007338	Mrpl49	mitochondrial ribosomal protein L49 [Source:MGI Symbol;Acc:MGI:108180]	1172.67	0.177932	protein_coding	1342.6	1039.24	1019.69	955.787	1012.63	921.953	904.167
ENSMUSG00000007379	Dennd2c	DENN/MADD domain containing 2C [Source:MGI Symbol;Acc:MGI:3036254]	12.9913	0.24498	protein_coding	12.4001	10.4184	0.614644	20.0515	10.9592	12.2113	13.3246
ENSMUSG00000007411	Mark3	MAP/microtubule affinity regulating kinase 3 [Source:MGI Symbol;Acc:MGI:1341865]	1271.69	0.0720361	protein_coding	900.701	1021.01	957.616	1056.04	1246.06	1276.08	1198.26
ENSMUSG00000007415	Gatad1	GATA zinc finger domain containing 1 [Source:MGI Symbol;Acc:MGI:1914460]	2351.69	0.501745	protein_coding	3233.05	1548.44	1805.21	1660.45	2183.07	1980.27	1868.29
ENSMUSG00000007458	M6pr	mannose-6-phosphate receptor. cation dependent [Source:MGI Symbol;Acc:MGI:96904]	3686.46	0.964655	protein_coding	4044.7	2599.4	3175.25	3179.59	2979.81	3717.32	3129.37
ENSMUSG00000007476	Lrrc8a	leucine rich repeat containing 8A VRAC subunit A [Source:MGI Symbol;Acc:MGI:2652847]	361.684	0.0334147	protein_coding	286.33	455.807	456.066	336.101	281.651	238.12	196.062
ENSMUSG00000007564	Ppp2r1a	protein phosphatase 2. regulatory subunit A. alpha [Source:MGI Symbol;Acc:MGI:1926334]	2258.79	0.226093	protein_coding	856.736	1936.53	2213.95	2170.33	2151.29	2190.91	2140.5
ENSMUSG00000007570	Fance	Fanconi anemia. complementation group E [Source:MGI Symbol;Acc:MGI:1920025]	386.61	0.0130913	protein_coding	518.551	365.948	379.236	258.759	296.994	274.754	315.031
ENSMUSG00000007589	Tinf2	Terf1 (TRF1)-interacting nuclear factor 2 [Source:MGI Symbol;Acc:MGI:107246]	485.01	0.980993	protein_coding	497.133	354.227	408.738	333.236	461.382	507.786	371.184
ENSMUSG00000007591	Tssk4	testis-specific serine kinase 4 [Source:MGI Symbol;Acc:MGI:1918349]	2.18406	0.029887	protein_coding	0	0	0	4.77416	3.28776	2.03522	1.90351
ENSMUSG00000007594	Hapln4	hyaluronan and proteoglycan link protein 4 [Source:MGI Symbol;Acc:MGI:2679531]	305.194	0.0177213	protein_coding	72.1462	222.694	209.594	224.385	318.913	481.329	288.382
ENSMUSG00000007603	Dus3l	dihydrouridine synthase 3-like (S. cerevisiae) [Source:MGI Symbol;Acc:MGI:2147092]	476.641	0.95732	protein_coding	421.605	474.039	345.43	351.378	454.807	451.818	382.605
ENSMUSG00000007610	Gtpbp3	GTP binding protein 3 [Source:MGI Symbol;Acc:MGI:1917609]	266.667	0.899374	protein_coding	191.638	302.135	223.116	256.85	213.704	237.103	228.421
ENSMUSG00000007613	Tgfbr1	transforming growth factor. beta receptor I [Source:MGI Symbol;Acc:MGI:98728]	735.228	0.21595	protein_coding	931.137	548.271	697.007	613.957	596.181	615.653	548.211
ENSMUSG00000007617	Homer1	homer scaffolding protein 1 [Source:MGI Symbol;Acc:MGI:1347345]	243.808	0.672755	protein_coding	258.148	165.393	193.613	212.928	206.033	236.085	228.421
ENSMUSG00000007646	Rad51c	RAD51 paralog C [Source:MGI Symbol;Acc:MGI:2150020]	15.4561	0.0367561	protein_coding	21.4184	32.5576	9.83431	6.68382	12.0551	4.07043	9.51755
ENSMUSG00000007655	Cav1	caveolin 1. caveolae protein [Source:MGI Symbol;Acc:MGI:102709]	92.7369	0.114268	protein_coding	65.3825	52.0922	47.9423	68.7479	134.798	40.7043	104.693
ENSMUSG00000007656	Arpp19	cAMP-regulated phosphoprotein 19 [Source:MGI Symbol;Acc:MGI:1891691]	2646.27	0.11345	protein_coding	3173.31	3095.58	1842.09	1916.35	2188.55	2328.29	1791.2
ENSMUSG00000007659	Bcl2l1	BCL2-like 1 [Source:MGI Symbol;Acc:MGI:88139]	1742.32	0.334975	protein_coding	1125.03	2198.29	1725.92	1600.3	1548.54	1070.52	1379.09
ENSMUSG00000007670	Khsrp	KH-type splicing regulatory protein [Source:MGI Symbol;Acc:MGI:1336214]	1200.22	0.211803	protein_coding	190.511	1101.75	1084.23	1010.21	1300.86	1109.19	1303.9
ENSMUSG00000007721	Ccdc124	coiled-coil domain containing 124 [Source:MGI Symbol;Acc:MGI:1916403]	2184.46	0.100461	protein_coding	1903.98	2875.49	1886.34	1505.77	1751.28	1859.17	1757.89
ENSMUSG00000007739	Cct4	chaperonin containing Tcp1. subunit 4 (delta) [Source:MGI Symbol;Acc:MGI:104689]	3193.97	0.0976457	protein_coding	6121.16	2374.1	2197.35	2515.98	2143.62	2550.13	2311.81
ENSMUSG00000007777	0610009B22Rik	RIKEN cDNA 0610009B22 gene [Source:MGI Symbol;Acc:MGI:1913300]	812.388	0.0195288	protein_coding	1518.45	787.895	580.839	601.544	528.233	638.04	503.478
ENSMUSG00000007783	Cpt1c	carnitine palmitoyltransferase 1c [Source:MGI Symbol;Acc:MGI:2446526]	8.81065	0.179113	protein_coding	14.6547	14.3254	6.76109	5.72899	2.19184	9.15847	6.66228
ENSMUSG00000007805	Twist2	twist basic helix-loop-helix transcription factor 2 [Source:MGI Symbol;Acc:MGI:104685]	1.40858	0.591498	protein_coding	0	3.90692	0.614644	0.954832	2.19184	0	0
ENSMUSG00000007812	Zfp655	zinc finger protein 655 [Source:MGI Symbol;Acc:MGI:1919861]	1010.85	0.972769	protein_coding	1214.09	626.409	819.936	884.174	889.887	857.844	893.698
ENSMUSG00000007815	Rhoa	ras homolog family member A [Source:MGI Symbol;Acc:MGI:1096342]	3527.19	0.287896	protein_coding	3021.12	2736.14	2860.55	3162.4	3231.87	3252.28	3194.09
ENSMUSG00000007817	Zmiz1	zinc finger. MIZ-type containing 1 [Source:MGI Symbol;Acc:MGI:3040693]	1045.44	0.174817	protein_coding	325.785	867.336	934.874	902.316	1212.09	736.748	1126.88
ENSMUSG00000007827	Ankrd26	ankyrin repeat domain 26 [Source:MGI Symbol;Acc:MGI:1917887]	156.138	0.801976	protein_coding	138.656	154.974	101.416	113.625	145.757	170.958	121.825
ENSMUSG00000007833	Aldh16a1	aldehyde dehydrogenase 16 family. member A1 [Source:MGI Symbol;Acc:MGI:1916998]	3100.21	0.46701	protein_coding	2518.35	3486.27	2541.55	2445.32	2920.63	2199.05	2669.67
ENSMUSG00000007836	Hnrnpa0	heterogeneous nuclear ribonucleoprotein A0 [Source:MGI Symbol;Acc:MGI:1924384]	3700.26	0.464334	protein_coding	2700.97	4383.56	3410.05	2646.79	2974.33	3148.48	3663.3
ENSMUSG00000007837	Prrg2	proline-rich Gla (G-carboxyglutamic acid) polypeptide 2 [Source:MGI Symbol;Acc:MGI:1929596]	1285.84	0.414211	protein_coding	1143.07	1083.52	1336.85	995.89	1141.95	1103.09	1054.54
ENSMUSG00000007850	Hnrnph1	heterogeneous nuclear ribonucleoprotein H1 [Source:MGI Symbol;Acc:MGI:1891925]	1370.94	0.890567	protein_coding	996.52	2006.85	748.637	1326.26	1002.77	1501.99	1010.76
ENSMUSG00000007867	Ift43	intraflagellar transport 43 [Source:MGI Symbol;Acc:MGI:1923661]	106.47	0.444934	protein_coding	121.747	105.487	74.9866	84.0252	98.6328	73.2678	88.5132
ENSMUSG00000007872	Id3	inhibitor of DNA binding 3 [Source:MGI Symbol;Acc:MGI:96398]	1659.58	0.184184	protein_coding	1276.09	1109.56	2869.16	1168.71	1223.05	1554.91	1192.55
ENSMUSG00000007877	Tcap	titin-cap [Source:MGI Symbol;Acc:MGI:1330233]	3.44455	0.33811	protein_coding	0	0	4.30251	0	2.19184	3.05282	12.3728
ENSMUSG00000007880	Arid1a	AT rich interactive domain 1A (SWI-like) [Source:MGI Symbol;Acc:MGI:1935147]	1077.37	0.306932	protein_coding	299.858	935.055	1070.1	925.232	1183.59	745.907	1198.26
ENSMUSG00000007888	Crlf1	cytokine receptor-like factor 1 [Source:MGI Symbol;Acc:MGI:1340030]	2.30504	0.857023	protein_coding	3.38185	0	2.45858	0.954832	2.19184	3.05282	1.90351
ENSMUSG00000007891	Ctsd	cathepsin D [Source:MGI Symbol;Acc:MGI:88562]	7984.63	0.023946	protein_coding	10780.2	7722.67	7113.28	6637.04	5706.46	6236.92	5989.39
ENSMUSG00000007892	Rplp1	ribosomal protein. large. P1 [Source:MGI Symbol;Acc:MGI:1927099]	20196	0.000188973	protein_coding	51503.4	22722.6	13313.8	10382.8	10925.2	12264.2	9334.81
ENSMUSG00000007950	Abhd8	abhydrolase domain containing 8 [Source:MGI Symbol;Acc:MGI:1918946]	173.074	0.377953	protein_coding	135.274	182.323	180.705	98.3477	158.908	178.081	118.969
ENSMUSG00000007987	Ift22	intraflagellar transport 22 [Source:MGI Symbol;Acc:MGI:1914536]	182.55	0.225687	protein_coding	195.02	167.997	173.33	144.18	156.717	165.87	118.018
ENSMUSG00000007989	Fzd3	frizzled class receptor 3 [Source:MGI Symbol;Acc:MGI:108476]	3.18495	0.295671	protein_coding	1.12728	2.60461	9.21967	0.954832	2.19184	3.05282	0.951755
ENSMUSG00000008028	1700008O03Rik	RIKEN cDNA 1700008O03 gene [Source:MGI Symbol;Acc:MGI:1916599]	1.83599	0.354134	protein_coding	0	0	1.22929	0	4.38368	0	2.85526
ENSMUSG00000008035	Mid1ip1	Mid1 interacting protein 1 (gastrulation specific G12-like (zebrafish)) [Source:MGI Symbol;Acc:MGI:1915291]	2226.94	0.210285	protein_coding	1376.41	1200.73	4826.8	1359.68	1442.23	1798.11	2142.4
ENSMUSG00000008036	Ap2s1	adaptor-related protein complex 2. sigma 1 subunit [Source:MGI Symbol;Acc:MGI:2141861]	2662.92	3.98e-05	protein_coding	2889.23	3471.95	2843.34	1891.52	2003.34	1824.57	1713.16
ENSMUSG00000008090	Fgfrl1	fibroblast growth factor receptor-like 1 [Source:MGI Symbol;Acc:MGI:2150920]	1629.9	0.426472	protein_coding	1079.94	1091.33	1753.58	1308.12	1500.31	1480.62	1695.08
ENSMUSG00000008129	Brme1	break repair meiotic recombinase recruitment factor 1 [Source:MGI Symbol;Acc:MGI:1921916]	1.23492	0.807593	protein_coding	0	2.60461	0	0	0	5.08804	0.951755
ENSMUSG00000008136	Fhl2	four and a half LIM domains 2 [Source:MGI Symbol;Acc:MGI:1338762]	6.65437	0.111726	protein_coding	2.25457	23.4415	4.30251	0.954832	4.38368	3.05282	3.80702
ENSMUSG00000008140	Emc10	ER membrane protein complex subunit 10 [Source:MGI Symbol;Acc:MGI:1916933]	3092.77	0.616075	protein_coding	1400.09	2772.61	3327.68	2514.07	3062	2533.84	2977.09
ENSMUSG00000008153	Clstn3	calsyntenin 3 [Source:MGI Symbol;Acc:MGI:2178323]	2026.18	0.0393482	protein_coding	698.917	639.432	2052.3	1995.6	2745.28	1677.02	1629.4
ENSMUSG00000008167	Fbxw9	F-box and WD-40 domain protein 9 [Source:MGI Symbol;Acc:MGI:1915878]	1113.37	0.0888606	protein_coding	1345.98	989.752	1011.09	880.355	913.997	919.918	818.509
ENSMUSG00000008193	Spib	Spi-B transcription factor (Spi-1/PU.1 related) [Source:MGI Symbol;Acc:MGI:892986]	7.19423	0.246001	protein_coding	1.12728	3.90692	6.14644	1.90966	7.67144	15.2641	6.66228
ENSMUSG00000008200	Fnbp4	formin binding protein 4 [Source:MGI Symbol;Acc:MGI:1860513]	321.248	0.267908	protein_coding	231.093	427.156	293.185	253.985	259.733	270.684	253.167
ENSMUSG00000008206	Cers4	ceramide synthase 4 [Source:MGI Symbol;Acc:MGI:1914510]	83.3032	0.746462	protein_coding	82.2918	83.3476	65.1523	86.8897	67.947	45.7924	83.7544
ENSMUSG00000008226	Scrn3	secernin 3 [Source:MGI Symbol;Acc:MGI:1921866]	1813.93	0.674086	protein_coding	2102.39	1234.59	1631.27	1574.52	1524.42	1548.8	1557.07
ENSMUSG00000008301	Phax	phosphorylated adaptor for RNA export [Source:MGI Symbol;Acc:MGI:1891839]	866.265	0.0571459	protein_coding	1148.7	730.593	848.209	763.865	644.401	599.371	684.312
ENSMUSG00000008305	Tle1	transducin-like enhancer of split 1 [Source:MGI Symbol;Acc:MGI:104636]	1964.11	0.454736	protein_coding	1743.91	2172.25	1524.93	1497.18	1779.77	1731.97	1519
ENSMUSG00000008307	1700109H08Rik	RIKEN cDNA 1700109H08 gene [Source:MGI Symbol;Acc:MGI:1924286]	3.13449	0.25224	protein_coding	1.12728	2.60461	0	4.77416	3.28776	3.05282	3.80702
ENSMUSG00000008318	Relt	RELT tumor necrosis factor receptor [Source:MGI Symbol;Acc:MGI:2443373]	11.3584	0.519194	protein_coding	30.4367	6.51153	0.614644	7.63865	8.76736	9.15847	7.61404
ENSMUSG00000008333	Snrpb2	U2 small nuclear ribonucleoprotein B [Source:MGI Symbol;Acc:MGI:104805]	498.917	0.0650905	protein_coding	762.045	487.062	401.977	473.597	314.529	398.902	339.776
ENSMUSG00000008348	Ubc	ubiquitin C [Source:MGI Symbol;Acc:MGI:98889]	4664.61	0.107373	protein_coding	4167.57	8385.55	3032.04	4883.01	3129.95	3227.85	2696.32
ENSMUSG00000008373	Prpf31	pre-mRNA processing factor 31 [Source:MGI Symbol;Acc:MGI:1916238]	328.996	0.316728	protein_coding	272.803	328.181	337.44	269.263	278.364	292.054	246.505
ENSMUSG00000008384	Sertad1	SERTA domain containing 1 [Source:MGI Symbol;Acc:MGI:1913438]	309.49	0.00108808	protein_coding	346.076	416.738	342.357	201.47	193.978	275.772	196.062
ENSMUSG00000008393	Carhsp1	calcium regulated heat stable protein 1 [Source:MGI Symbol;Acc:MGI:1196368]	4205.47	0.688033	protein_coding	3319.85	2883.3	4319.11	3940.59	4011.07	3099.63	3853.66
ENSMUSG00000008398	Elk3	ELK3. member of ETS oncogene family [Source:MGI Symbol;Acc:MGI:101762]	233.405	0.622368	protein_coding	134.147	214.88	234.794	267.353	191.786	181.134	217.952
ENSMUSG00000008429	Herpud2	HERPUD family member 2 [Source:MGI Symbol;Acc:MGI:1915393]	1112.69	0.131622	protein_coding	1069.79	530.038	794.735	859.349	1144.14	1110.21	1136.4
ENSMUSG00000008435	Rdh13	retinol dehydrogenase 13 (all-trans and 9-cis) [Source:MGI Symbol;Acc:MGI:1918732]	230.5	0.17452	protein_coding	202.911	130.231	186.237	177.599	200.553	272.719	242.697
ENSMUSG00000008438	Adam21	a disintegrin and metallopeptidase domain 21 [Source:MGI Symbol;Acc:MGI:1861229]	2.02868	0.534838	protein_coding	0	6.51153	1.84393	0.954832	0	2.03522	2.85526
ENSMUSG00000008450	Nutf2	nuclear transport factor 2 [Source:MGI Symbol;Acc:MGI:1915301]	326.753	0.115617	protein_coding	229.966	293.019	207.135	317.004	315.625	334.793	274.105
ENSMUSG00000008461	Fut1	fucosyltransferase 1 [Source:MGI Symbol;Acc:MGI:109375]	14.9014	0.229731	protein_coding	6.76371	1.30231	18.4393	17.187	10.9592	24.4226	14.2763
ENSMUSG00000008475	Arpc5	actin related protein 2/3 complex. subunit 5 [Source:MGI Symbol;Acc:MGI:1915021]	2825.47	0.442661	protein_coding	3638.88	1781.55	2681.08	2407.13	2275.13	2170.56	2548.8
ENSMUSG00000008482	Rnf151	ring finger protein 151 [Source:MGI Symbol;Acc:MGI:1914754]	2.6381	0.582116	protein_coding	0	3.90692	0	0	2.19184	10.1761	0
ENSMUSG00000008489	Elavl2	ELAV like RNA binding protein 1 [Source:MGI Symbol;Acc:MGI:1100887]	1.4761	0.190296	protein_coding	0	0	0	0	1.09592	8.14086	0
ENSMUSG00000008496	Pou2f2	POU domain. class 2. transcription factor 2 [Source:MGI Symbol;Acc:MGI:101897]	80.7456	0.23279	protein_coding	24.8003	66.4176	71.9134	68.7479	95.345	86.4967	56.1535
ENSMUSG00000008540	Mgst1	microsomal glutathione S-transferase 1 [Source:MGI Symbol;Acc:MGI:1913850]	125739	0.289843	protein_coding	173134	89954.2	105607	110032	106521	103580	84824.2
ENSMUSG00000008575	Nfib	nuclear factor I/B [Source:MGI Symbol;Acc:MGI:103188]	5743.45	0.000661679	protein_coding	9333.92	5145.41	6239.25	4147.79	4267.51	3421.2	3381.59
ENSMUSG00000008601	Rab25	RAB25. member RAS oncogene family [Source:MGI Symbol;Acc:MGI:1858203]	4.07444	0.094943	protein_coding	0	2.60461	1.22929	3.81933	1.09592	9.15847	9.51755
ENSMUSG00000008604	Ubqln4	ubiquilin 4 [Source:MGI Symbol;Acc:MGI:2150152]	1130.7	0.263239	protein_coding	440.768	1019.71	1034.45	951.967	1195.65	985.045	1091.66
ENSMUSG00000008658	Rbfox1	RNA binding protein. fox-1 homolog (C. elegans) 1 [Source:MGI Symbol;Acc:MGI:1926224]	1.22856	0.441482	protein_coding	0	0	1.22929	0	2.19184	2.03522	0.951755
ENSMUSG00000008668	Rps18	ribosomal protein S18 [Source:MGI Symbol;Acc:MGI:98146]	14303.6	9.13e-05	protein_coding	35790.2	16881.8	9952.94	7214.71	7308.69	9084.19	6584.24
ENSMUSG00000008682	Rpl10	ribosomal protein L10 [Source:MGI Symbol;Acc:MGI:105943]	20302.6	0.00536363	protein_coding	36423.7	19602.3	16967.9	13990.2	13627.8	16046.7	11832.2
ENSMUSG00000008683	Rps15a	ribosomal protein S15A [Source:MGI Symbol;Acc:MGI:2389091]	3402.66	0.00155531	protein_coding	7671.17	3392.51	2532.95	2013.74	2006.63	2524.69	1670.33
ENSMUSG00000008690	Ncaph2	non-SMC condensin II complex. subunit H2 [Source:MGI Symbol;Acc:MGI:1289164]	1821.19	0.318599	protein_coding	2018.97	1646.11	1481.91	1352.04	1603.33	1586.45	1456.18
ENSMUSG00000008730	Hipk1	homeodomain interacting protein kinase 1 [Source:MGI Symbol;Acc:MGI:1314873]	1989.06	0.390553	protein_coding	1428.27	1708.62	1711.78	1919.21	1859.78	1546.76	1889.23
ENSMUSG00000008734	Gprc5b	G protein-coupled receptor. family C. group 5. member B [Source:MGI Symbol;Acc:MGI:1927596]	184.959	0.22156	protein_coding	5.63642	0	165.954	242.527	227.951	223.874	200.82
ENSMUSG00000008763	Man1a2	mannosidase. alpha. class 1A. member 2 [Source:MGI Symbol;Acc:MGI:104676]	1135.81	0.385445	protein_coding	977.356	802.22	1028.91	1044.59	954.546	1065.44	1123.07
ENSMUSG00000008822	Acyp1	acylphosphatase 1. erythrocyte (common) type [Source:MGI Symbol;Acc:MGI:1913454]	345.262	0.0203689	protein_coding	630.152	300.833	298.103	254.94	210.417	293.071	218.904
ENSMUSG00000008845	Cd163	CD163 antigen [Source:MGI Symbol;Acc:MGI:2135946]	336.218	0.0969708	protein_coding	291.967	227.903	189.925	423.945	278.364	215.733	447.325
ENSMUSG00000008855	Hdac5	histone deacetylase 5 [Source:MGI Symbol;Acc:MGI:1333784]	1449.9	0.848087	protein_coding	1122.78	1325.75	1347.3	1018.81	1432.37	1089.86	1380.04
ENSMUSG00000008859	Rala	v-ral simian leukemia viral oncogene A (ras related) [Source:MGI Symbol;Acc:MGI:1927243]	996.47	0.376092	protein_coding	1309.91	787.895	768.92	661.698	862.489	958.587	763.307
ENSMUSG00000008892	Vdac3	voltage-dependent anion channel 3 [Source:MGI Symbol;Acc:MGI:106922]	3185.54	0.10638	protein_coding	4996.13	2463.96	2617.16	2428.14	2432.94	2739.4	2188.08
ENSMUSG00000008932	Slc1a7	solute carrier family 1 (glutamate transporter). member 7 [Source:MGI Symbol;Acc:MGI:2444087]	2.2116	0.514292	protein_coding	0	3.90692	0	6.68382	0	2.03522	2.85526
ENSMUSG00000008958	Vps72	vacuolar protein sorting 72 [Source:MGI Symbol;Acc:MGI:1202305]	483.023	0.983721	protein_coding	237.857	558.689	460.369	423.945	441.656	402.973	414.013
ENSMUSG00000008976	Gabpa	GA repeat binding protein. alpha [Source:MGI Symbol;Acc:MGI:95610]	1310.56	0.920682	protein_coding	1606.38	765.756	1095.3	1187.81	1168.25	997.256	1184.93
ENSMUSG00000008999	Bmp7	bone morphogenetic protein 7 [Source:MGI Symbol;Acc:MGI:103302]	145.877	0.016427	protein_coding	95.8192	84.6499	110.636	140.36	145.757	136.359	161.798
ENSMUSG00000009013	Dynll1	dynein light chain LC8-type 1 [Source:MGI Symbol;Acc:MGI:1861457]	440.356	0.086976	protein_coding	463.314	769.663	301.79	261.624	275.076	533.227	202.724
ENSMUSG00000009030	Pdcl	phosducin-like [Source:MGI Symbol;Acc:MGI:1914716]	670.952	0.394994	protein_coding	866.882	487.062	587.6	555.712	521.658	627.864	528.224
ENSMUSG00000009035	Tmem184b	transmembrane protein 184b [Source:MGI Symbol;Acc:MGI:2445179]	1522.83	0.0694611	protein_coding	306.621	875.149	1489.9	1240.33	1925.53	1509.11	1387.66
ENSMUSG00000009073	Nf2	neurofibromin 2 [Source:MGI Symbol;Acc:MGI:97307]	890.656	0.158517	protein_coding	335.931	700.64	854.97	852.665	922.765	738.783	906.071
ENSMUSG00000009076	Zmat5	zinc finger. matrin type 5 [Source:MGI Symbol;Acc:MGI:1914428]	102.194	0.305543	protein_coding	64.2552	147.161	94.6552	77.3414	87.6736	81.4086	75.1886
ENSMUSG00000009079	Ewsr1	Ewing sarcoma breakpoint region 1 [Source:MGI Symbol;Acc:MGI:99960]	2042.96	0.83124	protein_coding	931.137	2387.13	2179.53	1811.32	1802.79	1598.66	1787.4
ENSMUSG00000009090	Ap1b1	adaptor protein complex AP-1. beta 1 subunit [Source:MGI Symbol;Acc:MGI:1096368]	1942.66	0.251934	protein_coding	976.229	1930.02	1480.68	1657.59	2027.45	1714.67	1784.54
ENSMUSG00000009092	Derl3	Der1-like domain family. member 3 [Source:MGI Symbol;Acc:MGI:1917627]	162.676	0.882285	protein_coding	68.7644	330.786	44.869	34.3739	172.059	306.3	9.51755
ENSMUSG00000009108	Gnat2	guanine nucleotide binding protein. alpha transducing 2 [Source:MGI Symbol;Acc:MGI:95779]	37.0358	0.168773	protein_coding	55.237	41.6738	25.8151	22.916	28.4939	36.6339	19.9869
ENSMUSG00000009112	Bcl2l13	BCL2-like 13 (apoptosis facilitator) [Source:MGI Symbol;Acc:MGI:2136959]	1067.13	0.00012604	protein_coding	588.443	599.061	774.452	1057	1122.22	1019.64	1186.84
ENSMUSG00000009114	2610028H24Rik	RIKEN cDNA 2610028H24 gene [Source:MGI Symbol;Acc:MGI:1924214]	2.30762	0.390833	protein_coding	5.63642	1.30231	1.84393	0	2.19184	2.03522	0.951755
ENSMUSG00000009115	Spatc1l	spermatogenesis and centriole associated 1 like [Source:MGI Symbol;Acc:MGI:1923823]	3.15955	0.909529	protein_coding	6.76371	2.60461	0	6.68382	1.09592	1.01761	2.85526
ENSMUSG00000009145	Dqx1	DEAQ RNA-dependent ATPase [Source:MGI Symbol;Acc:MGI:2136388]	298.077	0.404504	protein_coding	178.111	184.927	325.147	311.275	290.419	175.029	331.211
ENSMUSG00000009207	Lnpk	lunapark. ER junction formation factor [Source:MGI Symbol;Acc:MGI:1918115]	101.007	0.775742	protein_coding	134.147	78.1383	68.2255	103.122	76.7144	82.4263	87.5615
ENSMUSG00000009246	Trpm5	transient receptor potential cation channel. subfamily M. member 5 [Source:MGI Symbol;Acc:MGI:1861718]	1.96435	0.683415	protein_coding	0	6.51153	0	0	2.19184	0	2.85526
ENSMUSG00000009281	Rarres2	retinoic acid receptor responder (tazarotene induced) 2 [Source:MGI Symbol;Acc:MGI:1918910]	6649.82	0.0749715	protein_coding	7909.03	6843.62	5518.89	5358.52	5189.18	4670.82	5869.47
ENSMUSG00000009291	Pttg1ip	pituitary tumor-transforming 1 interacting protein [Source:MGI Symbol;Acc:MGI:2652132]	6541.59	0.165768	protein_coding	4033.43	4435.65	6233.11	6379.23	6538.26	4836.69	6796.48
ENSMUSG00000009292	Trpm2	transient receptor potential cation channel. subfamily M. member 2 [Source:MGI Symbol;Acc:MGI:1351901]	53.4787	0.556119	protein_coding	47.346	53.3945	28.2736	59.1996	44.9327	61.0565	35.2149
ENSMUSG00000009293	Ube2g2	ubiquitin-conjugating enzyme E2G 2 [Source:MGI Symbol;Acc:MGI:1343188]	884.795	0.772469	protein_coding	598.588	941.567	829.155	764.82	800.022	740.819	718.575
ENSMUSG00000009376	Met	met proto-oncogene [Source:MGI Symbol;Acc:MGI:96969]	2197.54	0.762661	protein_coding	3103.42	1035.33	1785.54	1664.27	2101.97	1577.29	2012.96
ENSMUSG00000009378	Slc16a12	solute carrier family 16 (monocarboxylic acid transporters). member 12 [Source:MGI Symbol;Acc:MGI:2147716]	2376.65	0.360689	protein_coding	2306.42	760.546	2355.32	2282.05	2161.15	2537.91	2071.97
ENSMUSG00000009394	Syn2	synapsin II [Source:MGI Symbol;Acc:MGI:103020]	2.98466	0.916415	protein_coding	1.12728	6.51153	0	0	1.09592	9.15847	1.90351
ENSMUSG00000009406	Elk1	ELK1. member of ETS oncogene family [Source:MGI Symbol;Acc:MGI:101833]	139.865	0.99295	protein_coding	110.474	132.835	119.856	126.993	131.51	78.3558	147.522
ENSMUSG00000009418	Nav1	neuron navigator 1 [Source:MGI Symbol;Acc:MGI:2183683]	107.717	0.689102	protein_coding	34.9458	119.812	111.865	120.309	88.7695	90.5671	98.9825
ENSMUSG00000009470	Tnpo1	transportin 1 [Source:MGI Symbol;Acc:MGI:2681523]	2081.9	0.0128482	protein_coding	1655.98	1287.98	1524.93	2083.44	1962.79	1896.82	2198.55
ENSMUSG00000009535	Rnmt	RNA (guanine-7-) methyltransferase [Source:MGI Symbol;Acc:MGI:1915147]	372.779	0.680953	protein_coding	462.187	296.926	265.526	310.32	313.433	344.969	302.658
ENSMUSG00000009545	Kcnq1	potassium voltage-gated channel. subfamily Q. member 1 [Source:MGI Symbol;Acc:MGI:108083]	26.7452	0.639504	protein_coding	14.6547	23.4415	27.659	24.8256	18.6306	20.3522	39.022
ENSMUSG00000009549	Srp14	signal recognition particle 14 [Source:MGI Symbol;Acc:MGI:107169]	1600.38	0.0156667	protein_coding	2285.01	1769.83	1299.97	1022.62	1146.33	1411.42	1121.17
ENSMUSG00000009555	Cdk9	cyclin-dependent kinase 9 (CDC2-related kinase) [Source:MGI Symbol;Acc:MGI:1328368]	1412.9	0.0123089	protein_coding	1382.05	1476.81	1499.73	1052.22	1172.63	1123.44	1010.76
ENSMUSG00000009563	Tor2a	torsin family 2. member A [Source:MGI Symbol;Acc:MGI:1353596]	1350.23	0.00686481	protein_coding	1678.53	1231.98	1435.19	1005.44	1063.04	1051.19	923.202
ENSMUSG00000009566	Fpgs	folylpolyglutamyl synthetase [Source:MGI Symbol;Acc:MGI:95576]	4085.39	0.447206	protein_coding	2361.66	5323.83	3957.08	3321.86	3650.51	2607.11	3725.17
ENSMUSG00000009569	Mrtfb	myocardin related transcription factor B [Source:MGI Symbol;Acc:MGI:3050795]	615.525	0.674309	protein_coding	346.076	729.291	456.681	662.653	552.344	447.748	561.535
ENSMUSG00000009575	Cbx5	chromobox 5 [Source:MGI Symbol;Acc:MGI:109372]	679.213	0.0480897	protein_coding	390.041	487.062	579.61	615.867	678.375	593.265	731.9
ENSMUSG00000009585	Apobec3	apolipoprotein B mRNA editing enzyme. catalytic polypeptide 3 [Source:MGI Symbol;Acc:MGI:1933111]	40.9704	0.787875	protein_coding	18.0366	41.6738	40.5665	22.916	38.3572	63.0917	23.7939
ENSMUSG00000009614	Sardh	sarcosine dehydrogenase [Source:MGI Symbol;Acc:MGI:2183102]	25834	0.152737	protein_coding	15146.2	16050.9	25360.8	23723.8	26165.1	18420.7	29805.2
ENSMUSG00000009621	Vav2	vav 2 oncogene [Source:MGI Symbol;Acc:MGI:102718]	1515.8	0.225645	protein_coding	561.388	1330.96	1403.85	1351.09	1595.66	1331.03	1440.96
ENSMUSG00000009630	Ppp2cb	protein phosphatase 2 (formerly 2A). catalytic subunit. beta isoform [Source:MGI Symbol;Acc:MGI:1321161]	1094.95	0.884194	protein_coding	1226.49	806.127	888.161	786.781	941.395	1124.46	949.851
ENSMUSG00000009633	G0s2	G0/G1 switch gene 2 [Source:MGI Symbol;Acc:MGI:1316737]	6359.5	0.160301	protein_coding	5913.74	2447.03	13461.3	3813.6	4052.71	4023.62	6751.75
ENSMUSG00000009640	Dmap1	DNA methyltransferase 1-associated protein 1 [Source:MGI Symbol;Acc:MGI:1913483]	390.553	0.857278	protein_coding	245.748	490.969	307.322	350.423	344.119	340.899	310.272
ENSMUSG00000009646	Pla2g12b	phospholipase A2. group XIIB [Source:MGI Symbol;Acc:MGI:1917086]	1816.54	0.0121586	protein_coding	2436.06	2139.69	1476.38	1287.11	1270.17	1558.98	1277.26
ENSMUSG00000009647	Mcu	mitochondrial calcium uniporter [Source:MGI Symbol;Acc:MGI:3026965]	534.929	0.750548	protein_coding	441.896	593.851	405.051	473.597	471.246	435.536	452.084
ENSMUSG00000009654	Oit3	oncoprotein induced transcript 3 [Source:MGI Symbol;Acc:MGI:1201782]	545.542	0.410609	protein_coding	317.894	503.992	463.442	603.454	466.862	291.036	705.25
ENSMUSG00000009681	Bcr	BCR activator of RhoGEF and GTPase [Source:MGI Symbol;Acc:MGI:88141]	1180.52	0.219985	protein_coding	308.876	1077.01	1051.04	1004.48	1332.64	1004.38	1152.58
ENSMUSG00000009687	Fxyd5	FXYD domain-containing ion transport regulator 5 [Source:MGI Symbol;Acc:MGI:1201785]	88.991	0.457315	protein_coding	95.8192	105.487	60.8498	91.6639	69.043	83.4439	47.5877
ENSMUSG00000009731	Kcnd1	potassium voltage-gated channel. Shal-related family. member 1 [Source:MGI Symbol;Acc:MGI:96671]	2.57827	0.718654	protein_coding	0	10.4184	0	4.77416	0	0	2.85526
ENSMUSG00000009733	Tfcp2	transcription factor CP2 [Source:MGI Symbol;Acc:MGI:98509]	166.545	0.445301	protein_coding	121.747	134.137	143.827	188.102	153.429	116.007	155.136
ENSMUSG00000009734	Pou6f2	POU domain. class 6. transcription factor 2 [Source:MGI Symbol;Acc:MGI:2443631]	0.998793	0.257218	protein_coding	0	0	0	0	0	5.08804	1.90351
ENSMUSG00000009739	Pou6f1	POU domain. class 6. transcription factor 1 [Source:MGI Symbol;Acc:MGI:102935]	104.955	0.485133	protein_coding	66.5098	147.161	90.3527	84.98	85.4818	96.6728	78.0439
ENSMUSG00000009741	Ubp1	upstream binding protein 1 [Source:MGI Symbol;Acc:MGI:104889]	1237.59	0.108319	protein_coding	577.17	932.451	1126.64	1082.78	1316.2	1057.29	1254.41
ENSMUSG00000009772	Nuak2	NUAK family. SNF1-like kinase. 2 [Source:MGI Symbol;Acc:MGI:1921387]	274.178	0.698308	protein_coding	182.62	149.765	472.047	271.172	153.429	294.089	242.697
ENSMUSG00000009828	Cilk1	ciliogenesis associated kinase 1 [Source:MGI Symbol;Acc:MGI:1934157]	530.766	0.148392	protein_coding	220.948	451.9	457.295	418.216	561.111	540.35	504.43
ENSMUSG00000009863	Sdhb	succinate dehydrogenase complex. subunit B. iron sulfur (Ip) [Source:MGI Symbol;Acc:MGI:1914930]	10165.3	0.0511087	protein_coding	14336.8	9713.9	8670.79	8746.26	7025.94	6725.37	8912.23
ENSMUSG00000009876	Cox4i2	cytochrome c oxidase subunit 4I2 [Source:MGI Symbol;Acc:MGI:2135755]	2.43484	0.6789	protein_coding	0	5.20922	0	5.72899	0	6.10565	0
ENSMUSG00000009894	Snap47	synaptosomal-associated protein. 47 [Source:MGI Symbol;Acc:MGI:1915076]	1740.12	0.353619	protein_coding	1287.36	1518.49	1352.83	1445.62	1788.54	1449.07	1550.41
ENSMUSG00000009905	Kdsr	3-ketodihydrosphingosine reductase [Source:MGI Symbol;Acc:MGI:1918000]	817.726	0.329055	protein_coding	695.535	615.991	635.542	739.995	827.42	636.005	746.176
ENSMUSG00000009907	Vps4b	vacuolar protein sorting 4B [Source:MGI Symbol;Acc:MGI:1100499]	1799.65	0.49618	protein_coding	1813.8	1156.45	1484.98	1604.12	1578.12	1638.35	1743.61
ENSMUSG00000009927	Rps25	ribosomal protein S25 [Source:MGI Symbol;Acc:MGI:1922867]	8776.11	0.000297179	protein_coding	23091.3	8618.66	6262	4849.59	4557.93	5421.82	4073.51
ENSMUSG00000009995	Taz	tafazzin [Source:MGI Symbol;Acc:MGI:109626]	982.624	0.120966	protein_coding	986.374	924.637	963.148	854.574	832.899	691.973	791.86
ENSMUSG00000010021	Kif19a	kinesin family member 19A [Source:MGI Symbol;Acc:MGI:2447024]	9.27995	0.711256	protein_coding	10.1456	18.2323	0	11.458	7.67144	4.07043	5.71053
ENSMUSG00000010025	Aldh3a2	aldehyde dehydrogenase family 3. subfamily A2 [Source:MGI Symbol;Acc:MGI:1353452]	28196	0.0246395	protein_coding	17543.9	7419.24	23850.7	26711.4	35453	27486.6	23454.1
ENSMUSG00000010044	Zmynd10	zinc finger. MYND domain containing 10 [Source:MGI Symbol;Acc:MGI:2387863]	9.82788	0.263663	protein_coding	27.0548	5.20922	5.5318	3.81933	4.38368	5.08804	13.3246
ENSMUSG00000010045	Tmem115	transmembrane protein 115 [Source:MGI Symbol;Acc:MGI:1930765]	1113.42	0.715442	protein_coding	702.298	1069.19	996.338	923.322	1123.32	944.34	911.781
ENSMUSG00000010047	Hyal2	hyaluronoglucosaminidase 2 [Source:MGI Symbol;Acc:MGI:1196334]	2323.99	0.610335	protein_coding	1947.95	2113.64	2239.15	2062.44	2023.07	1929.38	1929.21
ENSMUSG00000010048	Ifrd2	interferon-related developmental regulator 2 [Source:MGI Symbol;Acc:MGI:1316708]	2030.41	0.604887	protein_coding	1560.16	1655.23	1845.16	1585.02	1938.68	2014.86	1675.09
ENSMUSG00000010051	Hyal1	hyaluronoglucosaminidase 1 [Source:MGI Symbol;Acc:MGI:96298]	331.282	0.554035	protein_coding	148.802	365.948	259.995	285.495	361.654	228.962	306.465
ENSMUSG00000010054	Tusc2	tumor suppressor 2. mitochondrial calcium regulator [Source:MGI Symbol;Acc:MGI:1931086]	951.093	0.0465142	protein_coding	1135.18	823.057	967.45	788.691	801.118	706.22	634.821
ENSMUSG00000010057	Nprl2	NPR2 like. GATOR1 complex subunit [Source:MGI Symbol;Acc:MGI:1914482]	483.248	0.201935	protein_coding	411.459	729.291	334.981	385.752	386.86	359.216	388.316
ENSMUSG00000010064	Slc38a3	solute carrier family 38. member 3 [Source:MGI Symbol;Acc:MGI:1923507]	49687.9	0.247259	protein_coding	29195.6	34102.2	50599.4	51389	44993	34296.4	58246.4
ENSMUSG00000010067	Rassf1	Ras association (RalGDS/AF-6) domain family member 1 [Source:MGI Symbol;Acc:MGI:1928386]	52.1855	0.378204	protein_coding	29.3094	55.9991	32.5761	36.2836	47.1246	55.9684	60.9123
ENSMUSG00000010080	Epn3	epsin 3 [Source:MGI Symbol;Acc:MGI:1919139]	7.00872	0.179754	protein_coding	5.63642	3.90692	0	9.54832	4.38368	4.07043	17.1316
ENSMUSG00000010095	Slc3a2	solute carrier family 3 (activators of dibasic and neutral amino acid transport). member 2 [Source:MGI Symbol;Acc:MGI:96955]	1131.48	0.696391	protein_coding	373.131	1605.74	767.691	930.006	1090.44	1153.97	908.926
ENSMUSG00000010097	Nxf1	nuclear RNA export factor 1 [Source:MGI Symbol;Acc:MGI:1858330]	2296.36	0.0414203	protein_coding	2782.14	2615.03	1847.01	1898.21	1705.25	1929.38	1592.29
ENSMUSG00000010110	Stx5a	syntaxin 5A [Source:MGI Symbol;Acc:MGI:1928483]	1274.44	0.724967	protein_coding	1415.87	1259.33	766.461	961.516	1178.11	1239.45	922.25
ENSMUSG00000010122	Slc47a1	solute carrier family 47. member 1 [Source:MGI Symbol;Acc:MGI:1914723]	3930.02	0.215885	protein_coding	2814.83	2139.69	3823.09	4256.64	3934.35	2589.81	4017.36
ENSMUSG00000010142	Tnfrsf13b	tumor necrosis factor receptor superfamily. member 13b [Source:MGI Symbol;Acc:MGI:1889411]	9.82355	0.533018	protein_coding	5.63642	7.81383	8.60502	18.1418	3.28776	16.2817	5.71053
ENSMUSG00000010154	Spire2	spire type actin nucleation factor 2 [Source:MGI Symbol;Acc:MGI:2446256]	3.91539	0.273022	protein_coding	0	5.20922	0.614644	8.59349	1.09592	5.08804	5.71053
ENSMUSG00000010175	Prox1	prospero homeobox 1 [Source:MGI Symbol;Acc:MGI:97772]	2549.56	0.471987	protein_coding	1845.37	1083.52	3028.35	2902.69	2449.38	1639.37	2448.87
ENSMUSG00000010277	2610507B11Rik	RIKEN cDNA 2610507B11 gene [Source:MGI Symbol;Acc:MGI:1919753]	4663.26	0.0278761	protein_coding	1968.24	2915.86	4007.48	4336.85	5455.49	3477.17	5026.22
ENSMUSG00000010290	AI597479	expressed sequence AI597479 [Source:MGI Symbol;Acc:MGI:2138299]	328.594	0.496468	protein_coding	302.112	309.949	298.103	274.992	279.46	298.159	257.926
ENSMUSG00000010307	Tmem86a	transmembrane protein 86A [Source:MGI Symbol;Acc:MGI:1915143]	545.427	0.0120448	protein_coding	355.095	223.997	442.544	513.7	622.483	518.98	518.706
ENSMUSG00000010311	Optc	opticin [Source:MGI Symbol;Acc:MGI:2151113]	0.989825	0.189377	protein_coding	0	0	0	0.954832	0	4.07043	1.90351
ENSMUSG00000010342	Tex14	testis expressed gene 14 [Source:MGI Symbol;Acc:MGI:1933227]	3.74054	0.1768	protein_coding	0	3.90692	0	3.81933	3.28776	7.12326	4.75877
ENSMUSG00000010358	Ifi35	interferon-induced protein 35 [Source:MGI Symbol;Acc:MGI:1917360]	676.301	0.00143106	protein_coding	886.046	1069.19	540.272	401.029	453.711	548.491	381.654
ENSMUSG00000010362	Rdm1	RAD52 motif 1 [Source:MGI Symbol;Acc:MGI:1913849]	337.778	0.00799056	protein_coding	640.298	356.832	264.912	240.618	255.349	116.007	235.083
ENSMUSG00000010376	Nedd8	neural precursor cell expressed. developmentally down-regulated gene 8 [Source:MGI Symbol;Acc:MGI:97301]	2920.53	0.000770697	protein_coding	4633.14	3478.46	2459.19	2008.97	1990.19	2139.01	1744.57
ENSMUSG00000010392	Gosr1	golgi SNAP receptor complex member 1 [Source:MGI Symbol;Acc:MGI:1858260]	1328.57	0.0964861	protein_coding	806.009	976.729	1199.17	1315.76	1239.49	1121.4	1401.93
ENSMUSG00000010406	Mrpl52	mitochondrial ribosomal protein L52 [Source:MGI Symbol;Acc:MGI:1916086]	1725.82	0.00229288	protein_coding	2459.74	2285.55	1413.07	1102.83	1177.02	1463.32	1002.2
ENSMUSG00000010453	Kansl3	KAT8 regulatory NSL complex subunit 3 [Source:MGI Symbol;Acc:MGI:1918055]	1395.4	0.3699	protein_coding	644.807	1256.72	1349.76	1374.96	1320.58	1016.59	1483.79
ENSMUSG00000010461	Eya4	EYA transcriptional coactivator and phosphatase 4 [Source:MGI Symbol;Acc:MGI:1337104]	3.42012	0.0237436	protein_coding	0	0	0.614644	0.954832	2.19184	13.2289	4.75877
ENSMUSG00000010476	Ebf3	early B cell factor 3 [Source:MGI Symbol;Acc:MGI:894289]	2.93925	0.0474887	protein_coding	0	0	0.614644	0.954832	0	14.2465	4.75877
ENSMUSG00000010505	Myt1	myelin transcription factor 1 [Source:MGI Symbol;Acc:MGI:1100535]	1.09595	0.477655	protein_coding	5.63642	0	0	0	0	2.03522	0
ENSMUSG00000010517	Faf1	Fas-associated factor 1 [Source:MGI Symbol;Acc:MGI:109419]	1011.37	0.650951	protein_coding	1451.94	704.547	686.558	834.523	783.583	939.252	895.601
ENSMUSG00000010538	Tsacc	TSSK6 activating co-chaperone [Source:MGI Symbol;Acc:MGI:1924177]	15.0759	0.0569613	protein_coding	28.1821	18.2323	14.7515	10.5032	6.57552	11.1937	9.51755
ENSMUSG00000010554	Mettl16	methyltransferase like 16 [Source:MGI Symbol;Acc:MGI:1914743]	468.58	0.655613	protein_coding	528.697	363.343	389.685	405.804	398.915	396.867	397.834
ENSMUSG00000010592	Dazl	deleted in azoospermia-like [Source:MGI Symbol;Acc:MGI:1342328]	2.25463	0.0700748	protein_coding	1.12728	0	0	7.63865	1.09592	1.01761	3.80702
ENSMUSG00000010601	Apol7a	apolipoprotein L 7a [Source:MGI Symbol;Acc:MGI:1923011]	3179.73	0.987423	protein_coding	3415.67	1944.34	2670.01	2362.25	3491.6	2589.81	2292.78
ENSMUSG00000010607	Pigyl	phosphatidylinositol glycan anchor biosynthesis. class Y-like [Source:MGI Symbol;Acc:MGI:1913518]	940.244	0.00173865	protein_coding	1385.43	984.543	909.674	573.854	671.799	776.435	608.171
ENSMUSG00000010608	Rbm25	RNA binding motif protein 25 [Source:MGI Symbol;Acc:MGI:1914289]	3678.99	0.0148199	protein_coding	3213.89	5170.15	3942.94	3209.19	2525	2980.57	2186.18
ENSMUSG00000010609	Psen2	presenilin 2 [Source:MGI Symbol;Acc:MGI:109284]	5875.62	0.0301792	protein_coding	6265.45	7167.89	5324.05	4696.82	3981.48	4271.92	5440.23
ENSMUSG00000010651	Acaa1b	acetyl-Coenzyme A acyltransferase 1B [Source:MGI Symbol;Acc:MGI:3605455]	60343	0.0564908	protein_coding	28731.1	25966.7	62181.7	64356.6	59530.4	42205.3	79898.9
ENSMUSG00000010660	Plcd1	phospholipase C. delta 1 [Source:MGI Symbol;Acc:MGI:97614]	8.85637	0.109289	protein_coding	2.25457	7.81383	2.45858	13.3676	5.4796	6.10565	19.0351
ENSMUSG00000010663	Fads1	fatty acid desaturase 1 [Source:MGI Symbol;Acc:MGI:1923517]	29224.7	0.481134	protein_coding	16868.7	10714.1	41613.3	28038.6	23006.6	24881.5	36443.6
ENSMUSG00000010721	Lmbr1	limb region 1 [Source:MGI Symbol;Acc:MGI:1861746]	177.78	0.688996	protein_coding	171.347	109.394	158.578	171.87	174.251	135.342	149.426
ENSMUSG00000010751	Tnfrsf22	tumor necrosis factor receptor superfamily. member 22 [Source:MGI Symbol;Acc:MGI:1930270]	22.8212	0.164578	protein_coding	6.76371	7.81383	27.0444	21.9611	15.3429	26.4578	39.022
ENSMUSG00000010755	Cars	cysteinyl-tRNA synthetase [Source:MGI Symbol;Acc:MGI:1351477]	1050.76	0.564103	protein_coding	984.12	1024.91	574.078	836.433	906.326	1319.84	803.281
ENSMUSG00000010760	Phlda2	pleckstrin homology like domain. family A. member 2 [Source:MGI Symbol;Acc:MGI:1202307]	3.38487	0.146062	protein_coding	1.12728	16.93	0.614644	0	0	4.07043	0.951755
ENSMUSG00000010797	Wnt2	wingless-type MMTV integration site family. member 2 [Source:MGI Symbol;Acc:MGI:98954]	87.7166	0.365035	protein_coding	71.0189	54.6968	65.7669	92.6187	100.825	40.7043	87.5615
ENSMUSG00000010825	Grid2ip	glutamate receptor. ionotropic. delta 2 (Grid2) interacting protein 1 [Source:MGI Symbol;Acc:MGI:2176213]	0.902476	0.562308	protein_coding	0	0	1.22929	0	0	5.08804	0
ENSMUSG00000010830	Kdelr3	KDEL (Lys-Asp-Glu-Leu) endoplasmic reticulum protein retention receptor 3 [Source:MGI Symbol;Acc:MGI:2145953]	6.70958	0.422177	protein_coding	6.76371	9.11614	7.37573	2.8645	4.38368	10.1761	1.90351
ENSMUSG00000010911	Apip	APAF1 interacting protein [Source:MGI Symbol;Acc:MGI:1926788]	551.212	0.0687151	protein_coding	657.207	649.851	448.69	538.525	378.092	396.867	411.158
ENSMUSG00000010914	Pdhx	pyruvate dehydrogenase complex. component X [Source:MGI Symbol;Acc:MGI:1351627]	1043.2	0.518633	protein_coding	1172.38	961.102	824.853	877.49	758.377	1009.47	940.334
ENSMUSG00000010936	Vac14	Vac14 homolog (S. cerevisiae) [Source:MGI Symbol;Acc:MGI:2157980]	1180.65	0.111051	protein_coding	411.459	730.593	1272.93	1129.57	1169.35	1162.11	1219.2
ENSMUSG00000011008	Mcoln2	mucolipin 2 [Source:MGI Symbol;Acc:MGI:1915529]	4.74794	0.704258	protein_coding	5.63642	5.20922	0.614644	6.68382	1.09592	8.14086	4.75877
ENSMUSG00000011034	Slc5a1	solute carrier family 5 (sodium/glucose cotransporter). member 1 [Source:MGI Symbol;Acc:MGI:107678]	20.5327	0.239643	protein_coding	5.63642	15.6277	16.5954	9.54832	21.9184	31.5458	20.9386
ENSMUSG00000011096	Akt1s1	AKT1 substrate 1 (proline-rich) [Source:MGI Symbol;Acc:MGI:1914855]	2833.51	0.918616	protein_coding	1922.02	2990.09	2382.98	2302.1	2663.09	2664.1	2247.09
ENSMUSG00000011114	Tbrg1	transforming growth factor beta regulated gene 1 [Source:MGI Symbol;Acc:MGI:1100877]	882.898	0.000492065	protein_coding	521.933	656.362	487.413	881.31	853.722	1065.44	860.386
ENSMUSG00000011118	Panx3	pannexin 3 [Source:MGI Symbol;Acc:MGI:1918881]	0.780567	0.413497	protein_coding	4.50914	0	0	0.954832	0	0	0
ENSMUSG00000011148	Adssl1	adenylosuccinate synthetase like 1 [Source:MGI Symbol;Acc:MGI:87947]	968.655	0.720225	protein_coding	868.009	903.8	889.39	914.729	735.362	762.188	971.742
ENSMUSG00000011158	Brf1	BRF1. RNA polymerase III transcription initiation factor 90 kDa subunit [Source:MGI Symbol;Acc:MGI:1919558]	410.995	0.548881	protein_coding	355.095	365.948	406.895	372.384	360.558	305.282	350.246
ENSMUSG00000011179	Odc1	ornithine decarboxylase. structural 1 [Source:MGI Symbol;Acc:MGI:97402]	2834.46	0.617205	protein_coding	3014.36	1824.53	2233.62	2407.13	2561.17	2879.83	2359.4
ENSMUSG00000011254	Thg1l	tRNA-histidine guanylyltransferase 1-like (S. cerevisiae) [Source:MGI Symbol;Acc:MGI:1913878]	93.3635	0.243227	protein_coding	145.42	66.4176	86.6649	59.1996	73.4266	110.919	38.0702
ENSMUSG00000011256	Adam19	a disintegrin and metallopeptidase domain 19 (meltrin beta) [Source:MGI Symbol;Acc:MGI:105377]	13.491	0.227044	protein_coding	0	13.0231	9.21967	12.4128	13.151	17.2993	16.1798
ENSMUSG00000011257	Pabpc4	poly(A) binding protein. cytoplasmic 4 [Source:MGI Symbol;Acc:MGI:2385206]	1231.31	0.436796	protein_coding	755.281	1173.38	1048.58	1051.27	1172.63	1017.61	1227.76
ENSMUSG00000011263	Exoc3l2	exocyst complex component 3-like 2 [Source:MGI Symbol;Acc:MGI:1921713]	260.428	0.383828	protein_coding	134.147	240.927	218.199	212.928	250.966	146.536	368.329
ENSMUSG00000011267	Zfp296	zinc finger protein 296 [Source:MGI Symbol;Acc:MGI:1926956]	17.1804	0.377508	protein_coding	10.1456	37.7669	7.37573	9.54832	16.4388	10.1761	12.3728
ENSMUSG00000011305	Plin5	perilipin 5 [Source:MGI Symbol;Acc:MGI:1914218]	2138.02	0.023821	protein_coding	1949.08	2626.75	2303.69	1784.58	1712.92	1146.84	1729.34
ENSMUSG00000011306	Sugp1	SURP and G patch domain containing 1 [Source:MGI Symbol;Acc:MGI:1917866]	457.043	0.846931	protein_coding	346.076	475.342	399.519	403.894	394.531	385.673	399.737
ENSMUSG00000011382	Dhdh	dihydrodiol dehydrogenase (dimeric) [Source:MGI Symbol;Acc:MGI:1919005]	6167.9	0.986837	protein_coding	3846.3	5396.75	6702.08	6166.3	6033.04	3630.83	5366.95
ENSMUSG00000011427	Zfp790	zinc finger protein 790 [Source:MGI Symbol;Acc:MGI:1923431]	158.746	0.363379	protein_coding	108.219	136.742	133.992	160.412	139.182	123.131	170.364
ENSMUSG00000011589	Fsd1	fibronectin type 3 and SPRY domain-containing protein [Source:MGI Symbol;Acc:MGI:1934858]	2.51867	0.0551586	protein_coding	0	0	0	2.8645	5.4796	0	3.80702
ENSMUSG00000011658	Fuz	fuzzy planar cell polarity protein [Source:MGI Symbol;Acc:MGI:1917550]	145.022	0.6044	protein_coding	86.8009	186.23	128.461	135.586	140.278	81.4086	116.114
ENSMUSG00000011751	Sptbn4	spectrin beta. non-erythrocytic 4 [Source:MGI Symbol;Acc:MGI:1890574]	4.91398	0.114583	protein_coding	0	2.60461	0	0	2.19184	26.4578	0.951755
ENSMUSG00000011752	Pgam1	phosphoglycerate mutase 1 [Source:MGI Symbol;Acc:MGI:97552]	1968.93	0.0611484	protein_coding	1101.36	1407.79	1743.75	1841.87	1908	1647.51	2224.25
ENSMUSG00000011831	Evi5	ecotropic viral integration site 5 [Source:MGI Symbol;Acc:MGI:104736]	3965.71	0.0786618	protein_coding	5967.85	3603.48	3000.69	3084.11	3032.41	3238.03	2801.01
ENSMUSG00000011832	Evi5l	ecotropic viral integration site 5 like [Source:MGI Symbol;Acc:MGI:2442167]	134.373	0.0622345	protein_coding	72.1462	91.1614	108.177	99.3025	144.661	128.219	152.281
ENSMUSG00000011837	Snapc2	small nuclear RNA activating complex. polypeptide 2 [Source:MGI Symbol;Acc:MGI:1914861]	427.458	0.757973	protein_coding	238.984	541.759	382.309	376.204	372.613	376.515	331.211
ENSMUSG00000011877	Git1	GIT ArfGAP 1 [Source:MGI Symbol;Acc:MGI:1927140]	377.639	0.511716	protein_coding	80.0372	367.25	415.5	275.946	372.613	382.621	376.895
ENSMUSG00000011884	Gltp	glycolipid transfer protein [Source:MGI Symbol;Acc:MGI:1929253]	114.512	0.300172	protein_coding	22.5457	119.812	99.5724	125.083	108.496	111.937	105.645
ENSMUSG00000011958	Bnip2	BCL2/adenovirus E1B interacting protein 2 [Source:MGI Symbol;Acc:MGI:109327]	1655.17	0.0413896	protein_coding	2347.01	1330.96	1641.1	1437.98	1240.58	1162.11	1185.89
ENSMUSG00000011960	Ccnt1	cyclin T1 [Source:MGI Symbol;Acc:MGI:1328363]	708.475	0.0948855	protein_coding	652.698	828.266	638.001	513.7	588.509	557.649	591.992
ENSMUSG00000012017	Scarf2	scavenger receptor class F. member 2 [Source:MGI Symbol;Acc:MGI:1858430]	148.676	0.378272	protein_coding	131.892	152.37	142.597	101.212	122.743	128.219	138.956
ENSMUSG00000012042	4930579F01Rik	RIKEN cDNA 4930579F01 gene [Source:MGI Symbol;Acc:MGI:1914991]	3.62542	0.504109	protein_coding	0	6.51153	4.91715	0.954832	5.4796	2.03522	0
ENSMUSG00000012076	Brms1l	breast cancer metastasis-suppressor 1-like [Source:MGI Symbol;Acc:MGI:1196337]	95.2123	0.17118	protein_coding	66.5098	70.3245	73.1427	95.4832	83.2899	122.113	72.3334
ENSMUSG00000012114	Med15	mediator complex subunit 15 [Source:MGI Symbol;Acc:MGI:2137379]	782.833	0.232175	protein_coding	351.713	648.548	754.783	677.931	775.911	732.678	762.356
ENSMUSG00000012117	Dhdds	dehydrodolichyl diphosphate synthase [Source:MGI Symbol;Acc:MGI:1914672]	1103.81	0.393952	protein_coding	713.571	968.915	950.24	921.413	1125.51	1027.78	893.698
ENSMUSG00000012123	Crybg2	crystallin beta-gamma domain containing 2 [Source:MGI Symbol;Acc:MGI:1334463]	57.6262	0.00424066	protein_coding	1.12728	14.3254	37.4933	42.0126	80.0022	58.0037	90.4167
ENSMUSG00000012126	Ubxn11	UBX domain protein 11 [Source:MGI Symbol;Acc:MGI:1914836]	2.39639	0.906135	protein_coding	0	7.81383	0	0	0	6.10565	2.85526
ENSMUSG00000012187	Mogat1	monoacylglycerol O-acyltransferase 1 [Source:MGI Symbol;Acc:MGI:1915643]	207.457	6.4e-05	protein_coding	55.237	19.5346	124.158	321.778	253.158	187.24	237.939
ENSMUSG00000012296	Tjap1	tight junction associated protein 1 [Source:MGI Symbol;Acc:MGI:1921344]	150.291	0.6653	protein_coding	51.8551	158.881	152.432	108.851	146.853	144.5	141.811
ENSMUSG00000012350	Ehf	ets homologous factor [Source:MGI Symbol;Acc:MGI:1270840]	14.6559	0.789041	protein_coding	16.9093	16.93	9.21967	5.72899	8.76736	16.2817	19.9869
ENSMUSG00000012396	Nanog	Nanog homeobox [Source:MGI Symbol;Acc:MGI:1919200]	1.45373	0.228987	protein_coding	0	0	0	0	0	10.1761	0
ENSMUSG00000012405	Rpl15	ribosomal protein L15 [Source:MGI Symbol;Acc:MGI:1913730]	4972.86	0.0066707	protein_coding	10930.2	4532.02	3422.34	2978.12	3168.3	3498.54	3112.24
ENSMUSG00000012422	Tmem167	transmembrane protein 167 [Source:MGI Symbol;Acc:MGI:1913324]	1831.11	0.322139	protein_coding	2802.43	1341.37	1318.41	1353	1521.14	1858.15	1102.13
ENSMUSG00000012428	Steap4	STEAP family member 4 [Source:MGI Symbol;Acc:MGI:1923560]	3826.88	0.829097	protein_coding	3230.8	3186.74	3248.4	2760.42	3856.54	3614.54	3034.19
ENSMUSG00000012429	Mplkip	M-phase specific PLK1 intereacting protein [Source:MGI Symbol;Acc:MGI:1913558]	344.745	0.663875	protein_coding	520.806	210.974	263.068	338.01	221.376	293.071	344.535
ENSMUSG00000012443	Kif11	kinesin family member 11 [Source:MGI Symbol;Acc:MGI:1098231]	28.7005	0.532384	protein_coding	22.5457	26.0461	19.6686	35.3288	20.8225	36.6339	19.0351
ENSMUSG00000012483	Rpa3	replication protein A3 [Source:MGI Symbol;Acc:MGI:1915490]	265.872	0.0317523	protein_coding	534.333	221.392	204.062	195.741	155.621	210.645	183.689
ENSMUSG00000012519	Mlkl	mixed lineage kinase domain-like [Source:MGI Symbol;Acc:MGI:1921818]	176.771	0.277268	protein_coding	171.347	111.998	123.544	238.708	123.839	228.962	115.162
ENSMUSG00000012535	Tnpo3	transportin 3 [Source:MGI Symbol;Acc:MGI:1196412]	738.08	7.69e-06	protein_coding	436.259	407.622	467.13	697.027	764.952	767.276	861.338
ENSMUSG00000012609	Ttll5	tubulin tyrosine ligase-like family. member 5 [Source:MGI Symbol;Acc:MGI:2443657]	260.366	0.177931	protein_coding	86.8009	179.718	275.361	213.882	266.309	239.138	295.044
ENSMUSG00000012640	Zfp715	zinc finger protein 715 [Source:MGI Symbol;Acc:MGI:1917180]	181.861	0.430094	protein_coding	258.148	152.37	127.846	166.141	128.223	145.518	166.557
ENSMUSG00000012705	Retn	resistin [Source:MGI Symbol;Acc:MGI:1888506]	2.22253	0.152153	protein_coding	0	1.30231	0	0	3.28776	1.01761	6.66228
ENSMUSG00000012819	Cdh23	cadherin 23 (otocadherin) [Source:MGI Symbol;Acc:MGI:1890219]	2.03767	0.120084	protein_coding	0	0	1.22929	0.954832	0	10.1761	1.90351
ENSMUSG00000012848	Rps5	ribosomal protein S5 [Source:MGI Symbol;Acc:MGI:1097682]	10834.2	0.000227474	protein_coding	26282.6	11983.8	7662.77	5531.34	6140.44	7002.16	5095.7
ENSMUSG00000012889	Podnl1	podocan-like 1 [Source:MGI Symbol;Acc:MGI:2685352]	6.79197	0.104673	protein_coding	2.25457	2.60461	3.68787	6.68382	7.67144	12.2113	4.75877
ENSMUSG00000013033	Adgrl1	adhesion G protein-coupled receptor L1 [Source:MGI Symbol;Acc:MGI:1929461]	91.7704	0.884622	protein_coding	31.564	105.487	90.3527	57.2899	98.6328	67.1621	93.272
ENSMUSG00000013076	Amotl1	angiomotin-like 1 [Source:MGI Symbol;Acc:MGI:1922973]	307.543	0.65707	protein_coding	182.62	295.623	288.268	309.366	278.364	228.962	291.237
ENSMUSG00000013089	Etv5	ets variant 5 [Source:MGI Symbol;Acc:MGI:1096867]	111.885	0.767066	protein_coding	96.9465	88.5568	98.9577	103.122	98.6328	108.884	89.465
ENSMUSG00000013091	Tmem190	transmembrane protein 190 [Source:MGI Symbol;Acc:MGI:1925302]	2.43461	0.246947	protein_coding	1.12728	1.30231	0	0.954832	4.38368	2.03522	2.85526
ENSMUSG00000013150	Gfod2	glucose-fructose oxidoreductase domain containing 2 [Source:MGI Symbol;Acc:MGI:1917825]	309.744	0.718598	protein_coding	210.802	283.903	341.742	245.392	280.556	248.296	276.961
ENSMUSG00000013155	Enkd1	enkurin domain containing 1 [Source:MGI Symbol;Acc:MGI:2142593]	17.5271	0.416766	protein_coding	9.01828	29.953	17.8247	21.0063	12.0551	12.2113	8.56579
ENSMUSG00000013158	4933405L10Rik	RIKEN cDNA 4933405L10 gene [Source:MGI Symbol;Acc:MGI:1918296]	1.58364	0.62539	protein_coding	0	0	3.07322	0.954832	0	6.10565	0.951755
ENSMUSG00000013160	Atp6v0d1	ATPase. H+ transporting. lysosomal V0 subunit D1 [Source:MGI Symbol;Acc:MGI:1201778]	2383.27	0.944109	protein_coding	1929.91	2281.64	2065.82	2025.2	2101.97	2221.44	1954.9
ENSMUSG00000013236	Ptprs	protein tyrosine phosphatase. receptor type. S [Source:MGI Symbol;Acc:MGI:97815]	155.617	0.394538	protein_coding	89.0555	171.904	100.802	105.032	141.374	161.8	177.978
ENSMUSG00000013275	Slc41a1	solute carrier family 41. member 1 [Source:MGI Symbol;Acc:MGI:2444823]	106.74	0.0916549	protein_coding	25.9276	82.0453	94.6552	88.7994	101.921	112.954	138.956
ENSMUSG00000013338	Fer1l4	fer-1-like 4 (C. elegans) [Source:MGI Symbol;Acc:MGI:1921812]	2.27526	0.533881	protein_coding	0	3.90692	0	1.90966	0	9.15847	0.951755
ENSMUSG00000013367	Iglon5	IgLON family member 5 [Source:MGI Symbol;Acc:MGI:2686277]	16.6441	0.827264	protein_coding	5.63642	10.4184	22.1272	10.5032	23.0143	13.2289	8.56579
ENSMUSG00000013418	B4galnt2	beta-1.4-N-acetyl-galactosaminyl transferase 2 [Source:MGI Symbol;Acc:MGI:1342058]	1.74125	0.626178	protein_coding	1.12728	0	1.84393	2.8645	2.19184	1.01761	0.951755
ENSMUSG00000013419	Zfp651	zinc finger protein 651 [Source:MGI Symbol;Acc:MGI:2670992]	39.5436	0.216445	protein_coding	5.63642	46.883	23.9711	50.6061	33.9735	42.7395	39.022
ENSMUSG00000013465	Nelfb	negative elongation factor complex member B [Source:MGI Symbol;Acc:MGI:1931035]	912.877	0.429111	protein_coding	775.572	899.893	864.805	800.149	760.569	780.505	748.079
ENSMUSG00000013483	Card14	caspase recruitment domain family. member 14 [Source:MGI Symbol;Acc:MGI:2386258]	5.07495	0.509485	protein_coding	4.50914	3.90692	0	4.77416	7.67144	5.08804	1.90351
ENSMUSG00000013495	Tmem175	transmembrane protein 175 [Source:MGI Symbol;Acc:MGI:1919642]	197.025	0.373284	protein_coding	77.7827	188.834	189.31	181.418	176.443	186.222	202.724
ENSMUSG00000013539	Tango2	transport and golgi organization 2 [Source:MGI Symbol;Acc:MGI:101825]	1759.42	0.775567	protein_coding	1900.6	1168.17	1760.34	1826.59	1360.04	1238.43	1701.74
ENSMUSG00000013584	Aldh1a2	aldehyde dehydrogenase family 1. subfamily A2 [Source:MGI Symbol;Acc:MGI:107928]	5.34613	0.373318	protein_coding	0	3.90692	4.91715	1.90966	4.38368	12.2113	5.71053
ENSMUSG00000013593	Ndufs2	NADH:ubiquinone oxidoreductase core subunit S2 [Source:MGI Symbol;Acc:MGI:2385112]	9116.73	0.261593	protein_coding	9988.87	7985.74	8121.3	7735.09	7310.88	7297.27	8067.07
ENSMUSG00000013622	Atraid	all-trans retinoic acid induced differentiation factor [Source:MGI Symbol;Acc:MGI:1918918]	2094.7	0.00341976	protein_coding	2620.94	2031.6	2162.93	1627.99	1587.99	1629.19	1414.31
ENSMUSG00000013629	Cad	carbamoyl-phosphate synthetase 2. aspartate transcarbamylase. and dihydroorotase [Source:MGI Symbol;Acc:MGI:1916969]	260.228	0.0174966	protein_coding	89.0555	205.764	129.075	147.999	288.227	446.73	226.518
ENSMUSG00000013646	Sh3bp5l	SH3 binding domain protein 5 like [Source:MGI Symbol;Acc:MGI:1933124]	623.249	0.36324	protein_coding	314.512	479.248	644.762	485.055	633.442	525.086	647.193
ENSMUSG00000013662	Atad1	ATPase family. AAA domain containing 1 [Source:MGI Symbol;Acc:MGI:1915229]	1763.27	0.391208	protein_coding	2209.48	1195.52	1725.31	1602.21	1304.14	1519.29	1482.83
ENSMUSG00000013663	Pten	phosphatase and tensin homolog [Source:MGI Symbol;Acc:MGI:109583]	4181.17	0.272769	protein_coding	4539.58	1742.48	3250.24	4132.51	3694.35	3825.19	4389.49
ENSMUSG00000013698	Pea15a	phosphoprotein enriched in astrocytes 15A [Source:MGI Symbol;Acc:MGI:104799]	425.93	0.0928876	protein_coding	276.185	264.368	406.28	458.319	372.613	400.938	430.193
ENSMUSG00000013701	Timm23	translocase of inner mitochondrial membrane 23 [Source:MGI Symbol;Acc:MGI:1858317]	2347.71	0.543359	protein_coding	2690.83	1815.41	2005.58	1929.72	1950.74	2019.95	2071.02
ENSMUSG00000013707	Tnfaip8l2	tumor necrosis factor. alpha-induced protein 8-like 2 [Source:MGI Symbol;Acc:MGI:1917019]	51.3576	0.333335	protein_coding	51.8551	42.9761	54.7033	34.3739	50.4123	37.6515	37.1184
ENSMUSG00000013736	Trnt1	tRNA nucleotidyl transferase. CCA-adding. 1 [Source:MGI Symbol;Acc:MGI:1917297]	526.606	0.439508	protein_coding	731.608	371.157	416.729	459.274	418.641	416.202	453.987
ENSMUSG00000013787	Ehmt2	euchromatic histone lysine N-methyltransferase 2 [Source:MGI Symbol;Acc:MGI:2148922]	2181.43	0.467266	protein_coding	1455.32	1875.32	1930.6	1712.01	2211.57	1720.78	2152.87
ENSMUSG00000013822	Elof1	ELF1 homolog. elongation factor 1 [Source:MGI Symbol;Acc:MGI:1913376]	1358.63	0.00164116	protein_coding	2171.15	1354.4	1265.55	893.723	1001.67	994.203	828.027
ENSMUSG00000013833	Med16	mediator complex subunit 16 [Source:MGI Symbol;Acc:MGI:2158394]	983.151	0.107761	protein_coding	480.223	691.524	945.938	910.91	1004.96	911.777	931.768
ENSMUSG00000013846	St3gal1	ST3 beta-galactoside alpha-2.3-sialyltransferase 1 [Source:MGI Symbol;Acc:MGI:98304]	2243.43	0.974535	protein_coding	573.788	2717.91	2441.37	1685.28	2255.4	1767.59	2007.25
ENSMUSG00000013858	Tmem259	transmembrane protein 259 [Source:MGI Symbol;Acc:MGI:2177957]	5516.54	0.580988	protein_coding	4147.28	5947.63	4915.93	3892.85	5124.52	4746.12	4716.9
ENSMUSG00000013878	Rnf170	ring finger protein 170 [Source:MGI Symbol;Acc:MGI:1924983]	534.791	0.598539	protein_coding	740.626	308.646	458.525	456.41	433.984	493.54	417.82
ENSMUSG00000013921	Clip3	CAP-GLY domain containing linker protein 3 [Source:MGI Symbol;Acc:MGI:1923936]	15.0194	0.504676	protein_coding	7.89099	9.11614	14.1368	11.458	18.6306	8.14086	17.1316
ENSMUSG00000013928	1700020L13Rik	RIKEN cDNA 1700020L13 gene [Source:MGI Symbol;Acc:MGI:1922879]	1.24267	0.555054	protein_coding	1.12728	0	0.614644	1.90966	1.09592	0	2.85526
ENSMUSG00000013973	Dedd	death effector domain-containing [Source:MGI Symbol;Acc:MGI:1333874]	26.7773	0.147342	protein_coding	34.9458	28.6507	24.5858	16.2321	21.9184	17.2993	21.8904
ENSMUSG00000013974	Mcemp1	mast cell expressed membrane protein 1 [Source:MGI Symbol;Acc:MGI:1916439]	2.37647	0.625912	protein_coding	0	3.90692	0.614644	2.8645	1.09592	6.10565	0.951755
ENSMUSG00000013997	Nit1	nitrilase 1 [Source:MGI Symbol;Acc:MGI:1350916]	2977.15	0.749489	protein_coding	2582.61	2905.44	2503.45	2454.87	2583.08	2404.61	2822.91
ENSMUSG00000014030	Pax5	paired box 5 [Source:MGI Symbol;Acc:MGI:97489]	11.936	0.581856	protein_coding	9.01828	6.51153	10.449	7.63865	13.151	12.2113	11.4211
ENSMUSG00000014039	Prdm15	PR domain containing 15 [Source:MGI Symbol;Acc:MGI:1930121]	88.2343	0.406981	protein_coding	68.7644	70.3245	71.2987	72.5672	80.0022	81.4086	93.272
ENSMUSG00000014074	Rnf168	ring finger protein 168 [Source:MGI Symbol;Acc:MGI:1917488]	528.84	0.0677856	protein_coding	635.789	531.341	448.076	438.268	436.176	373.462	402.592
ENSMUSG00000014075	Dynlt2b	dynein light chain Tctex-type 2B [Source:MGI Symbol;Acc:MGI:1913311]	41.0027	0.988997	protein_coding	57.4915	28.6507	30.1176	52.5158	17.5347	49.8628	33.3114
ENSMUSG00000014077	Chp1	calcineurin-like EF hand protein 1 [Source:MGI Symbol;Acc:MGI:1927185]	10470.2	0.470194	protein_coding	4621.87	8547.03	11532	9504.4	10393.7	9176.79	9121.62
ENSMUSG00000014158	Trpv4	transient receptor potential cation channel. subfamily V. member 4 [Source:MGI Symbol;Acc:MGI:1926945]	11.487	0.873847	protein_coding	11.2728	9.11614	9.83431	11.458	5.4796	17.2993	10.4693
ENSMUSG00000014164	Klhl3	kelch-like 3 [Source:MGI Symbol;Acc:MGI:2445185]	61.1607	3.3e-05	protein_coding	25.9276	18.2323	22.7418	85.9349	62.4674	43.7571	106.597
ENSMUSG00000014177	Tvp23b	trans-golgi network vesicle protein 23B [Source:MGI Symbol;Acc:MGI:1914760]	841.512	0.691605	protein_coding	986.374	480.551	669.962	782.007	683.854	842.579	761.404
ENSMUSG00000014195	Dnajc7	DnaJ heat shock protein family (Hsp40) member C7 [Source:MGI Symbol;Acc:MGI:1928373]	1015.03	0.0170764	protein_coding	883.791	1393.47	1017.24	779.143	743.034	762.188	783.294
ENSMUSG00000014226	Cacybp	calcyclin binding protein [Source:MGI Symbol;Acc:MGI:1270839]	1216.59	0.135082	protein_coding	2164.39	850.406	937.333	849.8	878.928	1169.23	787.101
ENSMUSG00000014232	Cluap1	clusterin associated protein 1 [Source:MGI Symbol;Acc:MGI:1924029]	118.858	0.0191296	protein_coding	137.529	121.114	134.607	87.8445	108.496	69.1973	64.7193
ENSMUSG00000014243	Zswim7	zinc finger SWIM-type containing 7 [Source:MGI Symbol;Acc:MGI:1916997]	551.148	0.204617	protein_coding	909.719	352.925	459.754	472.642	415.354	463.012	369.281
ENSMUSG00000014245	Pigl	phosphatidylinositol glycan anchor biosynthesis. class L [Source:MGI Symbol;Acc:MGI:2681271]	128.953	0.370676	protein_coding	75.5281	119.812	191.154	107.896	98.6328	98.708	112.307
ENSMUSG00000014294	Ndufa2	NADH:ubiquinone oxidoreductase subunit A2 [Source:MGI Symbol;Acc:MGI:1343103]	5463.31	1.95e-05	protein_coding	12467.8	5809.59	4955.26	2972.39	2973.23	3301.12	2790.55
ENSMUSG00000014301	Pam16	presequence translocase-asssociated motor 16 homolog (S. cerevisiae) [Source:MGI Symbol;Acc:MGI:1913699]	585.895	0.000291765	protein_coding	1038.23	823.057	451.149	387.662	337.543	410.096	315.983
ENSMUSG00000014303	Glis2	GLIS family zinc finger 2 [Source:MGI Symbol;Acc:MGI:1932535]	29.4082	0.767448	protein_coding	4.50914	32.5576	34.4201	31.5095	25.2062	16.2817	36.1667
ENSMUSG00000014313	Cox6c	cytochrome c oxidase subunit 6C [Source:MGI Symbol;Acc:MGI:104614]	11399.8	0.00017104	protein_coding	28387.3	11615.3	8691.07	6684.78	5946.46	6150.42	6376.76
ENSMUSG00000014329	Bicc1	BicC family RNA binding protein 1 [Source:MGI Symbol;Acc:MGI:1933388]	67.4757	0.68019	protein_coding	36.0731	92.4637	41.1812	57.2899	48.2205	65.1269	83.7544
ENSMUSG00000014349	Ube2z	ubiquitin-conjugating enzyme E2Z [Source:MGI Symbol;Acc:MGI:1343160]	1800.67	0.375998	protein_coding	1627.8	1536.72	1813.2	1378.78	1671.28	1425.67	1479.98
ENSMUSG00000014353	Tmem87b	transmembrane protein 87B [Source:MGI Symbol;Acc:MGI:1919727]	823.078	0.217573	protein_coding	615.498	552.178	773.223	917.593	680.566	677.727	864.193
ENSMUSG00000014355	Anapc1	anaphase promoting complex subunit 1 [Source:MGI Symbol;Acc:MGI:103097]	1027.83	0.8695	protein_coding	1185.9	810.034	763.388	887.039	848.242	880.231	971.742
ENSMUSG00000014361	Mertk	MER proto-oncogene tyrosine kinase [Source:MGI Symbol;Acc:MGI:96965]	453.533	0.757143	protein_coding	553.497	246.136	352.806	452.59	384.668	352.092	448.277
ENSMUSG00000014402	Tsg101	tumor susceptibility gene 101 [Source:MGI Symbol;Acc:MGI:106581]	1256.48	0.369557	protein_coding	1286.23	1110.87	1113.12	1111.42	1078.39	1047.12	969.838
ENSMUSG00000014418	Hps5	HPS5. biogenesis of lysosomal organelles complex 2 subunit 2 [Source:MGI Symbol;Acc:MGI:2180307]	416.384	0.286581	protein_coding	297.603	386.785	310.395	432.539	358.366	333.775	436.855
ENSMUSG00000014426	Map3k4	mitogen-activated protein kinase kinase kinase 4 [Source:MGI Symbol;Acc:MGI:1346875]	638.429	0.00924328	protein_coding	361.858	433.668	464.671	492.693	701.389	689.938	623.399
ENSMUSG00000014444	Piezo1	piezo-type mechanosensitive ion channel component 1 [Source:MGI Symbol;Acc:MGI:3603204]	63.5136	0.000411808	protein_coding	0	27.3484	15.3661	72.5672	97.5369	44.7748	89.465
ENSMUSG00000014453	Blk	B lymphoid kinase [Source:MGI Symbol;Acc:MGI:88169]	4.38705	0.520099	protein_coding	7.89099	5.20922	2.45858	2.8645	3.28776	0	5.71053
ENSMUSG00000014470	Rnf166	ring finger protein 166 [Source:MGI Symbol;Acc:MGI:1915968]	511.67	0.275641	protein_coding	562.515	420.645	476.349	410.578	449.327	384.656	428.29
ENSMUSG00000014496	Ankrd28	ankyrin repeat domain 28 [Source:MGI Symbol;Acc:MGI:2145661]	785.944	0.0353585	protein_coding	669.607	306.042	573.463	797.285	817.556	678.745	841.351
ENSMUSG00000014498	Ankrd52	ankyrin repeat domain 52 [Source:MGI Symbol;Acc:MGI:2444029]	386.298	0.00143063	protein_coding	25.9276	162.788	224.345	277.856	544.672	450.8	473.022
ENSMUSG00000014503	Pkd2l2	polycystic kidney disease 2-like 2 [Source:MGI Symbol;Acc:MGI:1858231]	103.486	0.415335	protein_coding	65.3825	96.3706	148.744	89.7542	74.5226	73.2678	101.838
ENSMUSG00000014504	Srp19	signal recognition particle 19 [Source:MGI Symbol;Acc:MGI:1913634]	983.953	0.0353788	protein_coding	1999.8	850.406	698.851	621.596	631.25	959.604	494.913
ENSMUSG00000014542	Clec4f	C-type lectin domain family 4. member f [Source:MGI Symbol;Acc:MGI:1859834]	2232.84	0.50128	protein_coding	3071.85	2114.94	1229.29	1951.68	1774.29	2011.81	1701.74
ENSMUSG00000014547	Wdfy2	WD repeat and FYVE domain containing 2 [Source:MGI Symbol;Acc:MGI:2442811]	63.9428	4.34e-06	protein_coding	23.673	22.1392	19.6686	50.6061	93.1532	67.1621	78.0439
ENSMUSG00000014550	Rbsn	rabenosyn. RAB effector [Source:MGI Symbol;Acc:MGI:1925537]	356.712	0.168979	protein_coding	296.476	194.044	318.386	360.926	324.392	305.282	373.088
ENSMUSG00000014551	Mrps25	mitochondrial ribosomal protein S25 [Source:MGI Symbol;Acc:MGI:1928140]	477.645	0.00708105	protein_coding	603.097	558.689	427.178	347.559	364.941	388.726	288.382
ENSMUSG00000014554	Dguok	deoxyguanosine kinase [Source:MGI Symbol;Acc:MGI:1351602]	393.211	0.0422924	protein_coding	444.15	530.038	287.654	269.263	324.392	273.737	298.851
ENSMUSG00000014592	Camta1	calmodulin binding transcription activator 1 [Source:MGI Symbol;Acc:MGI:2140230]	164.372	0.000399569	protein_coding	223.202	165.393	213.896	126.038	107.4	99.7256	107.548
ENSMUSG00000014599	Csf1	colony stimulating factor 1 (macrophage) [Source:MGI Symbol;Acc:MGI:1339753]	202.99	0.746847	protein_coding	91.3101	148.463	253.233	175.689	216.992	182.152	136.101
ENSMUSG00000014601	Strip1	striatin interacting protein 1 [Source:MGI Symbol;Acc:MGI:2443884]	468.323	0.518918	protein_coding	328.04	477.946	496.018	391.481	405.49	412.131	361.667
ENSMUSG00000014602	Kif1a	kinesin family member 1A [Source:MGI Symbol;Acc:MGI:108391]	3.21139	0.131613	protein_coding	0	1.30231	1.22929	0.954832	6.57552	2.03522	3.80702
ENSMUSG00000014606	Slc25a11	solute carrier family 25 (mitochondrial carrier oxoglutarate carrier). member 11 [Source:MGI Symbol;Acc:MGI:1915113]	3251.64	0.400523	protein_coding	3278.14	2492.61	3456.15	2779.52	2631.3	2351.69	3140.79
ENSMUSG00000014609	Chrne	cholinergic receptor. nicotinic. epsilon polypeptide [Source:MGI Symbol;Acc:MGI:87894]	6.25571	0.480325	protein_coding	10.1456	6.51153	6.76109	9.54832	1.09592	1.01761	7.61404
ENSMUSG00000014633	Cmc2	COX assembly mitochondrial protein 2 [Source:MGI Symbol;Acc:MGI:1913781]	442.854	0.00642098	protein_coding	502.769	515.713	411.812	312.23	345.215	335.811	331.211
ENSMUSG00000014668	Chfr	checkpoint with forkhead and ring finger domains [Source:MGI Symbol;Acc:MGI:2444898]	455.924	0.241224	protein_coding	514.042	349.018	462.213	376.204	387.956	327.67	386.412
ENSMUSG00000014704	Hoxa2	homeobox A2 [Source:MGI Symbol;Acc:MGI:96174]	6.61654	0.0845799	protein_coding	3.38185	16.93	11.0636	6.68382	2.19184	1.01761	2.85526
ENSMUSG00000014725	Adam28	a disintegrin and metallopeptidase domain 28 [Source:MGI Symbol;Acc:MGI:105988]	2.13812	0.119888	protein_coding	0	0	0	0.954832	5.4796	3.05282	0
ENSMUSG00000014748	Tex261	testis expressed gene 261 [Source:MGI Symbol;Acc:MGI:1096575]	3184.33	0.713453	protein_coding	2193.7	2538.19	3331.37	2939.93	2892.13	2585.74	2917.13
ENSMUSG00000014763	Fam120b	family with sequence similarity 120. member B [Source:MGI Symbol;Acc:MGI:1914794]	715.46	0.676815	protein_coding	719.208	537.852	547.033	676.976	637.825	513.892	737.61
ENSMUSG00000014767	Tbp	TATA box binding protein [Source:MGI Symbol;Acc:MGI:101838]	243.504	0.454387	protein_coding	223.202	281.298	197.915	257.805	179.731	196.398	188.447
ENSMUSG00000014769	Psmb1	proteasome (prosome. macropain) subunit. beta type 1 [Source:MGI Symbol;Acc:MGI:104884]	5264.33	0.0479121	protein_coding	7544.92	5039.92	4425.44	4076.18	3629.69	4787.85	3716.6
ENSMUSG00000014773	Dll1	delta like canonical Notch ligand 1 [Source:MGI Symbol;Acc:MGI:104659]	84.7499	0.938581	protein_coding	42.8368	70.3245	112.48	82.1155	73.4266	53.9332	84.7062
ENSMUSG00000014776	Nol3	nucleolar protein 3 (apoptosis repressor with CARD domain) [Source:MGI Symbol;Acc:MGI:1925938]	47.861	0.0727431	protein_coding	42.8368	18.2323	25.8151	38.1933	32.8776	95.6552	48.5395
ENSMUSG00000014778	Fhod1	formin homology 2 domain containing 1 [Source:MGI Symbol;Acc:MGI:2679008]	112.002	0.63683	protein_coding	64.2552	95.0683	113.709	99.3025	110.688	87.5143	102.79
ENSMUSG00000014782	Plekhg4	pleckstrin homology domain containing. family G (with RhoGef domain) member 4 [Source:MGI Symbol;Acc:MGI:2142544]	3.19929	0.661567	protein_coding	3.38185	2.60461	5.5318	3.81933	0	6.10565	0.951755
ENSMUSG00000014786	Slc9a5	solute carrier family 9 (sodium/hydrogen exchanger). member 5 [Source:MGI Symbol;Acc:MGI:2685542]	7.4107	0.18806	protein_coding	5.63642	1.30231	3.68787	4.77416	8.76736	13.2289	5.71053
ENSMUSG00000014791	Elmo3	engulfment and cell motility 3 [Source:MGI Symbol;Acc:MGI:2679007]	730.296	0.779142	protein_coding	570.406	743.617	609.113	589.131	727.691	550.526	593.895
ENSMUSG00000014813	Stc1	stanniocalcin 1 [Source:MGI Symbol;Acc:MGI:109131]	1.74036	0.473094	protein_coding	0	6.51153	0.614644	2.8645	1.09592	0	0
ENSMUSG00000014837	4931428F04Rik	RIKEN cDNA 4931428F04 gene [Source:MGI Symbol;Acc:MGI:1921606]	20.8632	0.0286969	protein_coding	7.89099	9.11614	12.9075	22.916	25.2062	14.2465	28.5526
ENSMUSG00000014846	Tppp3	tubulin polymerization-promoting protein family member 3 [Source:MGI Symbol;Acc:MGI:1915221]	4.81901	0.447919	protein_coding	0	5.20922	4.30251	3.81933	2.19184	12.2113	3.80702
ENSMUSG00000014850	Msh3	mutS homolog 3 [Source:MGI Symbol;Acc:MGI:109519]	413.862	0.763978	protein_coding	397.932	350.32	306.093	400.075	376.997	345.987	342.632
ENSMUSG00000014852	Adamts13	a disintegrin-like and metallopeptidase (reprolysin type) with thrombospondin type 1 motif. 13 [Source:MGI Symbol;Acc:MGI:2685556]	107.138	0.928425	protein_coding	56.3642	141.951	76.8305	82.1155	116.168	66.1445	94.2237
ENSMUSG00000014856	Tmem208	transmembrane protein 208 [Source:MGI Symbol;Acc:MGI:1913570]	1562.93	0.00270438	protein_coding	2735.92	1699.51	1261.25	936.69	1112.36	1220.11	862.29
ENSMUSG00000014859	E2f4	E2F transcription factor 4 [Source:MGI Symbol;Acc:MGI:103012]	469.554	0.656067	protein_coding	219.821	496.178	449.305	412.487	419.737	466.064	403.544
ENSMUSG00000014867	Surf4	surfeit gene 4 [Source:MGI Symbol;Acc:MGI:98445]	9708.33	0.670239	protein_coding	7458.12	8575.68	8407.72	7557.49	8928.46	10574	7528.38
ENSMUSG00000014873	Surf2	surfeit gene 2 [Source:MGI Symbol;Acc:MGI:98444]	259.409	0.141727	protein_coding	240.112	282.6	263.068	245.392	191.786	183.169	217.952
ENSMUSG00000014905	Dnajb9	DnaJ heat shock protein family (Hsp40) member B9 [Source:MGI Symbol;Acc:MGI:1351618]	1388.91	0.248437	protein_coding	1388.81	875.149	920.737	1114.29	1232.91	1844.92	1112.6
ENSMUSG00000014907	Naf1	nuclear assembly factor 1 ribonucleoprotein [Source:MGI Symbol;Acc:MGI:2682306]	159.514	0.466081	protein_coding	172.475	74.2314	133.378	161.367	143.566	141.448	146.57
ENSMUSG00000014932	Yes1	YES proto-oncogene 1. Src family tyrosine kinase [Source:MGI Symbol;Acc:MGI:99147]	783.637	0.45378	protein_coding	1108.12	471.435	687.172	729.492	627.962	629.899	603.413
ENSMUSG00000014956	Ppp1cb	protein phosphatase 1 catalytic subunit beta [Source:MGI Symbol;Acc:MGI:104871]	3448.36	0.685822	protein_coding	4382.88	2131.87	2977.95	2931.33	2881.17	3115.92	2836.23
ENSMUSG00000014959	Gorasp2	golgi reassembly stacking protein 2 [Source:MGI Symbol;Acc:MGI:2135962]	3148.8	0.771928	protein_coding	1998.68	3470.64	2459.81	2710.77	3014.88	3003.98	2367.97
ENSMUSG00000014980	Tsen15	tRNA splicing endonuclease subunit 15 [Source:MGI Symbol;Acc:MGI:1913887]	200.164	0.0213298	protein_coding	244.621	212.276	191.154	145.134	174.251	111.937	147.522
ENSMUSG00000015001	Oc90	otoconin 90 [Source:MGI Symbol;Acc:MGI:1313269]	0.805701	0.503133	protein_coding	0	0	0.614644	0.954832	0	4.07043	0
ENSMUSG00000015002	Efr3a	EFR3 homolog A [Source:MGI Symbol;Acc:MGI:1923990]	1665.81	0.566512	protein_coding	1040.48	1459.88	1617.13	1461.85	1570.45	1507.08	1433.34
ENSMUSG00000015013	Trappc2l	trafficking protein particle complex 2-like [Source:MGI Symbol;Acc:MGI:1916295]	529.117	0.00139394	protein_coding	709.062	640.734	479.423	317.959	391.243	402.973	371.184
ENSMUSG00000015016	Acsf3	acyl-CoA synthetase family member 3 [Source:MGI Symbol;Acc:MGI:2182591]	1635.55	0.126711	protein_coding	945.792	1284.07	1469.61	1601.25	1578.12	1433.81	1558.02
ENSMUSG00000015023	Ddx19a	DEAD box helicase 19a [Source:MGI Symbol;Acc:MGI:99526]	529.668	0.0102988	protein_coding	288.585	368.552	422.261	517.519	507.411	492.522	603.413
ENSMUSG00000015027	Galns	galactosamine (N-acetyl)-6-sulfate sulfatase [Source:MGI Symbol;Acc:MGI:1355303]	150.288	0.874509	protein_coding	39.455	231.81	117.397	167.096	117.263	132.289	129.439
ENSMUSG00000015053	Gata2	GATA binding protein 2 [Source:MGI Symbol;Acc:MGI:95662]	29.91	0.328889	protein_coding	18.0366	13.0231	33.1908	30.5546	27.398	26.4578	33.3114
ENSMUSG00000015083	C8g	complement component 8. gamma polypeptide [Source:MGI Symbol;Acc:MGI:88237]	18167.3	0.000451255	protein_coding	33568.3	20401.9	15095.1	12183.7	11768	10076.4	12310
ENSMUSG00000015085	Entpd2	ectonucleoside triphosphate diphosphohydrolase 2 [Source:MGI Symbol;Acc:MGI:1096863]	54.4312	0.0254683	protein_coding	28.1821	39.0692	34.4201	68.7479	42.7409	50.8804	74.2369
ENSMUSG00000015087	Rabl6	RAB. member RAS oncogene family-like 6 [Source:MGI Symbol;Acc:MGI:2442633]	830.18	0.0348175	protein_coding	838.7	808.732	863.575	688.434	658.648	649.234	645.29
ENSMUSG00000015090	Ptgds	prostaglandin D2 synthase (brain) [Source:MGI Symbol;Acc:MGI:99261]	20.9019	0.747083	protein_coding	28.1821	29.953	9.83431	4.77416	3.28776	49.8628	17.1316
ENSMUSG00000015092	Edf1	endothelial differentiation-related factor 1 [Source:MGI Symbol;Acc:MGI:1891227]	9429.69	0.00443872	protein_coding	11073.3	12067.2	7924.61	6698.15	7534.45	6774.22	6401.5
ENSMUSG00000015093	Clic3	chloride intracellular channel 3 [Source:MGI Symbol;Acc:MGI:1916704]	5.21351	0.155479	protein_coding	2.25457	16.93	4.91715	0	2.19184	6.10565	1.90351
ENSMUSG00000015094	Npdc1	neural proliferation. differentiation and control 1 [Source:MGI Symbol;Acc:MGI:1099802]	123.771	0.950415	protein_coding	108.219	119.812	99.5724	115.535	97.5369	113.972	114.211
ENSMUSG00000015095	Fbxw5	F-box and WD-40 domain protein 5 [Source:MGI Symbol;Acc:MGI:1354731]	1243.79	0.128863	protein_coding	820.663	931.149	1090.99	1089.46	1210.99	1066.45	1285.82
ENSMUSG00000015112	Slc25a13	solute carrier family 25 (mitochondrial carrier. adenine nucleotide translocator). member 13 [Source:MGI Symbol;Acc:MGI:1354721]	7530.5	0.271313	protein_coding	7077.09	4397.89	5902.43	7211.84	7407.32	5269.17	8040.43
ENSMUSG00000015120	Ube2i	ubiquitin-conjugating enzyme E2I [Source:MGI Symbol;Acc:MGI:107365]	1156.74	0.438561	protein_coding	908.592	1060.08	901.683	1054.13	1038.93	1044.07	1050.74
ENSMUSG00000015126	Tsr3	TSR3 20S rRNA accumulation [Source:MGI Symbol;Acc:MGI:1915577]	476.948	0.0481915	protein_coding	496.005	601.665	402.592	332.281	368.229	421.29	348.342
ENSMUSG00000015127	Unkl	unkempt family like zinc finger [Source:MGI Symbol;Acc:MGI:1921404]	115.928	1.03e-11	protein_coding	32.6913	28.6507	38.1079	119.354	150.141	121.095	171.316
ENSMUSG00000015133	Lrrk1	leucine-rich repeat kinase 1 [Source:MGI Symbol;Acc:MGI:2142227]	524.431	0.00015691	protein_coding	271.676	360.739	339.898	524.203	528.233	554.596	563.439
ENSMUSG00000015134	Aldh1a3	aldehyde dehydrogenase family 1. subfamily A3 [Source:MGI Symbol;Acc:MGI:1861722]	11.6441	0.505856	protein_coding	9.01828	15.6277	9.83431	4.77416	13.151	11.1937	4.75877
ENSMUSG00000015143	Actn1	actinin. alpha 1 [Source:MGI Symbol;Acc:MGI:2137706]	613.73	0.0680353	protein_coding	215.311	591.247	408.738	489.829	618.099	698.079	656.711
ENSMUSG00000015149	Sirt2	sirtuin 2 [Source:MGI Symbol;Acc:MGI:1927664]	1760.22	0.926792	protein_coding	1185.9	1807.6	1615.9	1452.3	1646.07	1458.23	1509.48
ENSMUSG00000015165	Hnrnpl	heterogeneous nuclear ribonucleoprotein L [Source:MGI Symbol;Acc:MGI:104816]	2403.53	0.597315	protein_coding	2076.46	2634.56	1921.99	1830.41	1969.37	2231.61	2190.94
ENSMUSG00000015176	Nolc1	nucleolar and coiled-body phosphoprotein 1 [Source:MGI Symbol;Acc:MGI:1918019]	633.101	0.598138	protein_coding	397.932	764.453	586.371	560.486	563.303	460.976	534.886
ENSMUSG00000015189	Casd1	CAS1 domain containing 1 [Source:MGI Symbol;Acc:MGI:2384865]	803.314	0.648216	protein_coding	763.172	737.105	685.943	724.717	673.991	712.326	651.952
ENSMUSG00000015202	Cnksr3	Cnksr family member 3 [Source:MGI Symbol;Acc:MGI:2674130]	185.359	0.0329779	protein_coding	120.619	91.1614	161.651	225.34	165.484	167.905	199.869
ENSMUSG00000015214	Mtmr1	myotubularin related protein 1 [Source:MGI Symbol;Acc:MGI:1858271]	880.985	0.694652	protein_coding	840.955	738.407	809.487	746.678	736.458	800.858	757.597
ENSMUSG00000015217	Hmgb3	high mobility group box 3 [Source:MGI Symbol;Acc:MGI:1098219]	328.612	0.746784	protein_coding	338.185	265.67	231.721	295.043	292.611	324.617	259.829
ENSMUSG00000015222	Map2	microtubule-associated protein 2 [Source:MGI Symbol;Acc:MGI:97175]	20.2243	0.538159	protein_coding	14.6547	14.3254	17.8247	18.1418	17.5347	24.4226	17.1316
ENSMUSG00000015224	Cyp2j9	cytochrome P450. family 2. subfamily j. polypeptide 9 [Source:MGI Symbol;Acc:MGI:1921769]	210.561	0.188974	protein_coding	160.074	373.762	146.285	221.521	154.525	126.183	137.053
ENSMUSG00000015243	Abca1	ATP-binding cassette. sub-family A (ABC1). member 1 [Source:MGI Symbol;Acc:MGI:99607]	3988.26	0.49173	protein_coding	4474.19	2307.69	3020.36	3734.35	3364.47	3709.18	3943.12
ENSMUSG00000015247	Nipsnap3b	nipsnap homolog 3B [Source:MGI Symbol;Acc:MGI:1913786]	2846.75	0.919973	protein_coding	3298.44	1493.74	2689.68	2260.09	2664.18	2693.61	2163.34
ENSMUSG00000015289	Lage3	L antigen family. member 3 [Source:MGI Symbol;Acc:MGI:1913442]	800.055	0.00686816	protein_coding	1117.14	705.85	848.209	618.731	567.687	583.089	591.992
ENSMUSG00000015290	Ubl4a	ubiquitin-like 4A [Source:MGI Symbol;Acc:MGI:95049]	1313.56	0.0895899	protein_coding	1627.8	1113.47	1251.42	1043.63	1025.78	1130.56	976.501
ENSMUSG00000015291	Gdi1	guanosine diphosphate (GDP) dissociation inhibitor 1 [Source:MGI Symbol;Acc:MGI:99846]	1295.03	0.249124	protein_coding	587.315	1127.8	1215.15	1168.71	1278.94	1211.97	1196.36
ENSMUSG00000015305	Sash1	SAM and SH3 domain containing 1 [Source:MGI Symbol;Acc:MGI:1917347]	942.425	0.707138	protein_coding	732.735	886.87	958.845	741.904	761.664	767.276	986.018
ENSMUSG00000015312	Gadd45b	growth arrest and DNA-damage-inducible 45 beta [Source:MGI Symbol;Acc:MGI:107776]	44.5658	NA	protein_coding	16.9093	165.393	20.2833	18.1418	21.9184	26.4578	20.9386
ENSMUSG00000015314	Slamf6	SLAM family member 6 [Source:MGI Symbol;Acc:MGI:1353620]	5.8463	0.38567	protein_coding	4.50914	9.11614	5.5318	2.8645	5.4796	5.08804	2.85526
ENSMUSG00000015316	Slamf1	signaling lymphocytic activation molecule family member 1 [Source:MGI Symbol;Acc:MGI:1351314]	1.33114	0.179877	protein_coding	0	6.51153	0.614644	0	1.09592	0	0
ENSMUSG00000015335	Zdhhc12	zinc finger. DHHC domain containing 12 [Source:MGI Symbol;Acc:MGI:1913470]	632.438	0.533884	protein_coding	357.349	754.035	689.016	524.203	505.219	608.53	483.491
ENSMUSG00000015337	Endog	endonuclease G [Source:MGI Symbol;Acc:MGI:1261433]	1680.44	0.282115	protein_coding	1424.89	1828.44	1601.76	1026.44	1458.67	1286.26	1677.94
ENSMUSG00000015340	Cybb	cytochrome b-245. beta polypeptide [Source:MGI Symbol;Acc:MGI:88574]	278.802	0.197729	protein_coding	266.039	160.184	160.422	275.946	318.913	295.106	156.088
ENSMUSG00000015341	Golga7	golgi autoantigen. golgin subfamily a. 7 [Source:MGI Symbol;Acc:MGI:1931029]	1790.4	0.153502	protein_coding	1844.24	1501.56	1912.16	1629.9	1441.13	1407.35	1355.3
ENSMUSG00000015342	Xk	X-linked Kx blood group [Source:MGI Symbol;Acc:MGI:103569]	168.24	0.891716	protein_coding	158.947	127.626	142.597	143.225	162.196	134.324	146.57
ENSMUSG00000015354	Pcolce2	procollagen C-endopeptidase enhancer 2 [Source:MGI Symbol;Acc:MGI:1923727]	57.469	0.336878	protein_coding	91.3101	40.3715	47.9423	48.6964	39.4531	56.9861	38.0702
ENSMUSG00000015355	Cd48	CD48 antigen [Source:MGI Symbol;Acc:MGI:88339]	43.1124	0.288631	protein_coding	42.8368	27.3484	23.3565	46.7868	39.4531	54.9508	27.6009
ENSMUSG00000015357	Clpx	caseinolytic mitochondrial matrix peptidase chaperone subunit [Source:MGI Symbol;Acc:MGI:1346017]	2574.77	0.0777441	protein_coding	3311.96	2824.7	1894.33	1852.37	1952.93	2070.83	2163.34
ENSMUSG00000015363	Trabd	TraB domain containing [Source:MGI Symbol;Acc:MGI:1915226]	4111.82	0.742756	protein_coding	3864.33	3089.07	3475.81	2997.22	3727.22	4653.52	3248.34
ENSMUSG00000015377	Dennd6b	DENN/MADD domain containing 6B [Source:MGI Symbol;Acc:MGI:1916690]	163.926	0.285343	protein_coding	110.474	234.415	149.359	105.032	133.702	147.553	133.246
ENSMUSG00000015396	Cd83	CD83 antigen [Source:MGI Symbol;Acc:MGI:1328316]	36.3318	0.542262	protein_coding	41.7095	50.7899	14.1368	22.916	32.8776	29.5106	29.5044
ENSMUSG00000015401	Cltrn	collectrin. amino acid transport regulator [Source:MGI Symbol;Acc:MGI:1926234]	4.13503	0.389806	protein_coding	4.50914	6.51153	3.68787	1.90966	2.19184	5.08804	2.85526
ENSMUSG00000015405	Ace2	angiotensin I converting enzyme (peptidyl-dipeptidase A) 2 [Source:MGI Symbol;Acc:MGI:1917258]	5.62552	0.378286	protein_coding	7.89099	7.81383	3.68787	0	5.4796	7.12326	1.90351
ENSMUSG00000015437	Gzmb	granzyme B [Source:MGI Symbol;Acc:MGI:109267]	6.00669	0.77244	protein_coding	2.25457	9.11614	3.68787	9.54832	3.28776	6.10565	4.75877
ENSMUSG00000015451	C4a	complement component 4A (Rodgers blood group) [Source:MGI Symbol;Acc:MGI:98320]	854.516	0.0330314	lncRNA	795.863	1281.47	852.512	725.672	587.413	362.268	789.005
ENSMUSG00000015452	Ager	advanced glycosylation end product-specific receptor [Source:MGI Symbol;Acc:MGI:893592]	3.48305	0.66339	protein_coding	1.12728	6.51153	4.91715	2.8645	0	6.10565	2.85526
ENSMUSG00000015461	Atf6b	activating transcription factor 6 beta [Source:MGI Symbol;Acc:MGI:105121]	603.088	0.0701565	protein_coding	255.894	536.55	424.719	504.151	686.046	564.772	563.439
ENSMUSG00000015467	Egfl8	EGF-like domain 8 [Source:MGI Symbol;Acc:MGI:1932094]	5.47081	0.372192	protein_coding	6.76371	1.30231	11.6782	0.954832	4.38368	4.07043	4.75877
ENSMUSG00000015468	Notch4	notch 4 [Source:MGI Symbol;Acc:MGI:107471]	135.005	0.497703	protein_coding	56.3642	138.044	119.241	121.264	139.182	95.6552	136.101
ENSMUSG00000015474	Ppt2	palmitoyl-protein thioesterase 2 [Source:MGI Symbol;Acc:MGI:1860075]	512.172	0.229444	protein_coding	271.676	700.64	582.683	403.894	437.272	380.585	371.184
ENSMUSG00000015476	Prrt1	proline-rich transmembrane protein 1 [Source:MGI Symbol;Acc:MGI:1932118]	4.30617	0.754327	protein_coding	0	9.11614	3.07322	0.954832	5.4796	5.08804	0.951755
ENSMUSG00000015478	Rnf5	ring finger protein 5 [Source:MGI Symbol;Acc:MGI:1860076]	2046.57	0.72764	protein_coding	1081.07	2503.03	1910.93	1610.8	2002.25	1612.91	1602.76
ENSMUSG00000015488	Cacfd1	calcium channel flower domain containing 1 [Source:MGI Symbol;Acc:MGI:1924317]	1235.54	0.803852	protein_coding	973.974	1014.5	1171.51	1006.39	1145.24	1133.62	1058.35
ENSMUSG00000015501	Hivep2	human immunodeficiency virus type I enhancer binding protein 2 [Source:MGI Symbol;Acc:MGI:1338076]	193.738	0.959279	protein_coding	162.329	177.114	148.744	162.321	211.513	117.025	165.605
ENSMUSG00000015522	Arnt	aryl hydrocarbon receptor nuclear translocator [Source:MGI Symbol;Acc:MGI:88071]	764.812	0.0908841	protein_coding	532.078	438.877	713.602	701.801	720.019	686.885	840.4
ENSMUSG00000015533	Itga2	integrin alpha 2 [Source:MGI Symbol;Acc:MGI:96600]	2.59887	0.488398	protein_coding	3.38185	0	0	0.954832	4.38368	5.08804	0
ENSMUSG00000015536	Mocs2	molybdenum cofactor synthesis 2 [Source:MGI Symbol;Acc:MGI:1336894]	4366.14	0.0215359	protein_coding	5917.12	3843.1	4139.01	3378.2	3465.3	3192.24	3162.68
ENSMUSG00000015542	Nat9	N-acetyltransferase 9 (GCN5-related. putative) [Source:MGI Symbol;Acc:MGI:1913426]	1229.22	0.00560853	protein_coding	1650.35	1216.35	1191.8	974.883	927.148	778.47	938.43
ENSMUSG00000015568	Lpl	lipoprotein lipase [Source:MGI Symbol;Acc:MGI:96820]	594.21	0.0439067	protein_coding	906.337	935.055	326.991	535.661	345.215	526.103	238.89
ENSMUSG00000015575	Atp6v0e	ATPase. H+ transporting. lysosomal V0 subunit E [Source:MGI Symbol;Acc:MGI:1328318]	1528.21	0.175173	protein_coding	2210.61	1186.4	1302.43	1229.82	1128.8	1424.65	1085.95
ENSMUSG00000015597	Zfp318	zinc finger protein 318 [Source:MGI Symbol;Acc:MGI:1889348]	459.289	0.656096	protein_coding	502.769	425.854	336.21	393.391	384.668	314.441	473.022
ENSMUSG00000015599	Ttbk1	tau tubulin kinase 1 [Source:MGI Symbol;Acc:MGI:2147036]	20.8327	0.951063	protein_coding	0	19.5346	35.6494	15.2773	18.6306	15.2641	22.8421
ENSMUSG00000015605	Srf	serum response factor [Source:MGI Symbol;Acc:MGI:106658]	531.621	0.692222	protein_coding	153.311	614.688	508.926	375.249	542.48	472.17	512.044
ENSMUSG00000015619	Gata3	GATA binding protein 3 [Source:MGI Symbol;Acc:MGI:95663]	3.53515	0.0503841	protein_coding	4.50914	10.4184	3.68787	0	1.09592	2.03522	1.90351
ENSMUSG00000015627	Gata5	GATA binding protein 5 [Source:MGI Symbol;Acc:MGI:109497]	8.30438	0.00950589	protein_coding	0	1.30231	3.68787	19.0966	8.76736	5.08804	11.4211
ENSMUSG00000015647	Lama5	laminin. alpha 5 [Source:MGI Symbol;Acc:MGI:105382]	55.7953	0.376472	protein_coding	23.673	67.7199	30.7322	41.0578	50.4123	43.7571	82.8027
ENSMUSG00000015652	Steap1	six transmembrane epithelial antigen of the prostate 1 [Source:MGI Symbol;Acc:MGI:1917608]	6.64098	0.683072	protein_coding	5.63642	6.51153	2.45858	3.81933	5.4796	14.2465	2.85526
ENSMUSG00000015653	Steap2	six transmembrane epithelial antigen of prostate 2 [Source:MGI Symbol;Acc:MGI:1921301]	156.939	0.785418	protein_coding	129.638	113.301	161.651	136.541	127.127	169.941	133.246
ENSMUSG00000015656	Hspa8	heat shock protein 8 [Source:MGI Symbol;Acc:MGI:105384]	23534.3	0.0295146	protein_coding	31782.7	29815	16608.9	19265.6	15836	18211.1	17384.8
ENSMUSG00000015659	Serac1	serine active site containing 1 [Source:MGI Symbol;Acc:MGI:2447813]	49.1298	0.00103577	protein_coding	9.01828	16.93	31.9615	47.7416	59.1797	43.7571	76.1404
ENSMUSG00000015668	Pdzd11	PDZ domain containing 11 [Source:MGI Symbol;Acc:MGI:1919871]	432.766	0.0411924	protein_coding	501.642	466.225	386.611	270.217	383.572	365.321	272.202
ENSMUSG00000015671	Psma2	proteasome subunit alpha 2 [Source:MGI Symbol;Acc:MGI:104885]	2835.12	0.0672557	protein_coding	4090.92	2999.21	2024.02	2099.68	2077.86	2547.07	1929.21
ENSMUSG00000015672	Mrpl32	mitochondrial ribosomal protein L32 [Source:MGI Symbol;Acc:MGI:2137226]	693.595	0.00911122	protein_coding	1322.31	685.013	557.482	541.39	384.668	548.491	431.145
ENSMUSG00000015697	Setdb1	SET domain. bifurcated 1 [Source:MGI Symbol;Acc:MGI:1934229]	542.701	0.953171	protein_coding	361.858	639.432	419.187	433.494	504.123	443.677	493.009
ENSMUSG00000015702	Anxa9	annexin A9 [Source:MGI Symbol;Acc:MGI:1923711]	21.6148	0.0128174	protein_coding	20.2911	39.0692	30.7322	11.458	10.9592	18.3169	9.51755
ENSMUSG00000015711	Prune1	prune exopolyphosphatase [Source:MGI Symbol;Acc:MGI:1925152]	537.676	0.0124834	protein_coding	199.529	354.227	451.764	543.299	543.576	616.67	511.092
ENSMUSG00000015714	Cers2	ceramide synthase 2 [Source:MGI Symbol;Acc:MGI:1924143]	7788.24	0.0216965	protein_coding	5811.15	5629.87	6051.79	7015.15	7176.08	7710.42	7947.15
ENSMUSG00000015733	Capza2	capping protein (actin filament) muscle Z-line. alpha 2 [Source:MGI Symbol;Acc:MGI:106222]	2113.98	0.517392	protein_coding	2751.7	1364.82	1878.35	1861.92	1710.73	1971.11	1548.51
ENSMUSG00000015745	Plekho1	pleckstrin homology domain containing. family O member 1 [Source:MGI Symbol;Acc:MGI:1914470]	145.394	0.186827	protein_coding	130.765	132.835	177.632	115.535	109.592	133.307	108.5
ENSMUSG00000015747	Vps45	vacuolar protein sorting 45 [Source:MGI Symbol;Acc:MGI:891965]	266.138	0.437952	protein_coding	228.839	223.997	209.594	245.392	207.129	283.913	256.974
ENSMUSG00000015748	Prpf3	pre-mRNA processing factor 3 [Source:MGI Symbol;Acc:MGI:1918017]	268.607	0.30164	protein_coding	188.257	403.715	216.355	208.153	206.033	214.715	236.987
ENSMUSG00000015749	Anp32e	acidic (leucine-rich) nuclear phosphoprotein 32 family. member E [Source:MGI Symbol;Acc:MGI:1913721]	722.103	0.295249	protein_coding	448.659	600.363	657.669	626.37	700.293	662.463	658.614
ENSMUSG00000015750	Aph1a	aph1 homolog A. gamma secretase subunit [Source:MGI Symbol;Acc:MGI:2385110]	1637.95	0.902372	protein_coding	1150.96	1398.68	1633.72	1466.62	1602.24	1199.76	1411.45
ENSMUSG00000015755	Tab2	TGF-beta activated kinase 1/MAP3K7 binding protein 2 [Source:MGI Symbol;Acc:MGI:1915902]	1727.69	0.774908	protein_coding	950.301	2047.22	1658.31	1515.32	1558.4	1472.48	1333.41
ENSMUSG00000015757	Ppil4	peptidylprolyl isomerase (cyclophilin)-like 4 [Source:MGI Symbol;Acc:MGI:1914668]	376.364	0.158108	protein_coding	497.133	312.553	333.137	307.456	310.145	228.962	335.018
ENSMUSG00000015759	Cnih1	cornichon family AMPA receptor auxiliary protein 1 [Source:MGI Symbol;Acc:MGI:1277202]	2433.85	0.0458627	protein_coding	3514.87	1962.57	2355.93	2093.95	1817.04	1892.75	1582.77
ENSMUSG00000015766	Eps8	epidermal growth factor receptor pathway substrate 8 [Source:MGI Symbol;Acc:MGI:104684]	64.9256	0.543302	protein_coding	57.4915	39.0692	58.3912	56.3351	62.4674	47.8276	70.4299
ENSMUSG00000015776	Med22	mediator complex subunit 22 [Source:MGI Symbol;Acc:MGI:98446]	999.228	0.0605687	protein_coding	528.697	596.456	957.001	1014.03	1030.16	827.315	1010.76
ENSMUSG00000015790	Surf1	surfeit gene 1 [Source:MGI Symbol;Acc:MGI:98443]	1311.47	0.266785	protein_coding	1320.05	1368.72	1046.12	1001.62	1135.37	1047.12	1125.93
ENSMUSG00000015804	Med28	mediator complex subunit 28 [Source:MGI Symbol;Acc:MGI:1914249]	1063.05	0.0135493	protein_coding	1954.71	854.312	948.396	761.001	778.103	794.752	572.005
ENSMUSG00000015806	Qdpr	quinoid dihydropteridine reductase [Source:MGI Symbol;Acc:MGI:97836]	10398.1	0.0258654	protein_coding	16316.3	9239.86	10116.4	8955.37	6222.63	6268.47	9445.22
ENSMUSG00000015812	Gnrh1	gonadotropin releasing hormone 1 [Source:MGI Symbol;Acc:MGI:95789]	8.80321	0.106559	protein_coding	14.6547	18.2323	5.5318	3.81933	2.19184	11.1937	3.80702
ENSMUSG00000015829	Tnr	tenascin R [Source:MGI Symbol;Acc:MGI:99516]	1.25575	0.964085	protein_coding	0	2.60461	1.22929	0	0	3.05282	1.90351
ENSMUSG00000015837	Sqstm1	sequestosome 1 [Source:MGI Symbol;Acc:MGI:107931]	15166.7	0.713155	protein_coding	9383.52	18414.6	10055	11960.2	14221.8	14546.7	13363.6
ENSMUSG00000015839	Nfe2l2	nuclear factor. erythroid derived 2. like 2 [Source:MGI Symbol;Acc:MGI:108420]	1870.78	0.815774	protein_coding	1742.78	1290.58	1779.4	1821.82	1655.94	1597.64	1551.36
ENSMUSG00000015843	Rxrg	retinoid X receptor gamma [Source:MGI Symbol;Acc:MGI:98216]	221.007	0.182618	protein_coding	136.401	123.719	212.667	180.463	247.678	229.979	168.461
ENSMUSG00000015846	Rxra	retinoid X receptor alpha [Source:MGI Symbol;Acc:MGI:98214]	17891.2	0.587393	protein_coding	6829.09	17294.6	18271.5	15509.3	18866.3	13588.1	16013.3
ENSMUSG00000015850	Adamtsl4	ADAMTS-like 4 [Source:MGI Symbol;Acc:MGI:2389008]	96.4151	0.427626	protein_coding	9.01828	78.1383	120.47	105.986	86.5777	83.4439	104.693
ENSMUSG00000015854	Cd5l	CD5 antigen-like [Source:MGI Symbol;Acc:MGI:1334419]	1840.07	0.457038	protein_coding	2228.64	1045.75	1129.1	1770.26	1493.74	2453.45	1265.83
ENSMUSG00000015869	Prpsap1	phosphoribosyl pyrophosphate synthetase-associated protein 1 [Source:MGI Symbol;Acc:MGI:1915013]	2256.31	0.13322	protein_coding	1122.78	1732.07	2130.36	2028.06	2215.95	2242.81	2106.23
ENSMUSG00000015879	Fam184b	family with sequence similarity 184. member B [Source:MGI Symbol;Acc:MGI:2442958]	8.88394	0.559122	protein_coding	13.5274	6.51153	7.99038	8.59349	5.4796	5.08804	9.51755
ENSMUSG00000015880	Ncapg	non-SMC condensin I complex. subunit G [Source:MGI Symbol;Acc:MGI:1930197]	6.86186	0.231036	protein_coding	5.63642	2.60461	3.07322	14.3225	3.28776	9.15847	6.66228
ENSMUSG00000015882	Lcorl	ligand dependent nuclear receptor corepressor-like [Source:MGI Symbol;Acc:MGI:2651932]	292.379	0.846665	protein_coding	339.313	130.231	269.214	231.069	279.46	252.367	265.54
ENSMUSG00000015889	Lta4h	leukotriene A4 hydrolase [Source:MGI Symbol;Acc:MGI:96836]	892.715	0.584409	protein_coding	741.753	1006.68	719.134	795.375	740.842	685.868	818.509
ENSMUSG00000015890	Amdhd1	amidohydrolase domain containing 1 [Source:MGI Symbol;Acc:MGI:1919011]	7213.29	0.189637	protein_coding	7911.29	7683.6	6319.16	6616.98	4883.42	4814.3	7380.86
ENSMUSG00000015932	Dstn	destrin [Source:MGI Symbol;Acc:MGI:1929270]	5569.6	0.305304	protein_coding	6626.18	4159.56	5263.81	4674.86	4571.08	4940.49	4180.11
ENSMUSG00000015937	Macroh2a1	macroH2A.1 histone [Source:MGI Symbol;Acc:MGI:1349392]	2675.36	0.570946	protein_coding	919.864	3224.51	2212.72	2325.02	2614.87	2246.88	2568.79
ENSMUSG00000015942	Gtf2ird2	GTF2I repeat domain containing 2 [Source:MGI Symbol;Acc:MGI:2149780]	322.707	0.00388242	protein_coding	355.095	425.854	306.093	238.708	224.664	241.173	242.697
ENSMUSG00000015943	Bola1	bolA-like 1 (E. coli) [Source:MGI Symbol;Acc:MGI:1916418]	1229.35	0.000882255	protein_coding	1741.66	1260.63	1223.14	872.716	870.161	934.164	832.786
ENSMUSG00000015944	Castor2	cytosolic arginine sensor for mTORC1 subunit 2 [Source:MGI Symbol;Acc:MGI:1933384]	176.261	0.125913	protein_coding	31.564	153.672	144.441	186.192	198.362	154.676	166.557
ENSMUSG00000015947	Fcgr1	Fc receptor. IgG. high affinity I [Source:MGI Symbol;Acc:MGI:95498]	74.5976	0.231702	protein_coding	94.6919	88.5568	51.6301	78.2962	50.4123	53.9332	54.25
ENSMUSG00000015950	Ncf1	neutrophil cytosolic factor 1 [Source:MGI Symbol;Acc:MGI:97283]	64.6926	0.534623	protein_coding	101.456	35.1623	54.7033	67.7931	52.6042	59.0213	29.5044
ENSMUSG00000015957	Wnt11	wingless-type MMTV integration site family. member 11 [Source:MGI Symbol;Acc:MGI:101948]	4.27602	0.80657	protein_coding	7.89099	1.30231	3.68787	1.90966	3.28776	0	8.56579
ENSMUSG00000015961	Adss	adenylosuccinate synthetase. non muscle [Source:MGI Symbol;Acc:MGI:87948]	1217.34	0.459005	protein_coding	1371.91	651.153	955.772	1191.63	958.93	1299.49	1133.54
ENSMUSG00000015966	Il17rb	interleukin 17 receptor B [Source:MGI Symbol;Acc:MGI:1355292]	238.964	0.75069	protein_coding	172.475	218.787	212.052	205.289	224.664	233.032	181.785
ENSMUSG00000015968	Cacna1d	calcium channel. voltage-dependent. L type. alpha 1D subunit [Source:MGI Symbol;Acc:MGI:88293]	115.59	0.0601181	protein_coding	109.347	132.835	122.314	86.8897	107.4	76.3206	66.6228
ENSMUSG00000015970	Chdh	choline dehydrogenase [Source:MGI Symbol;Acc:MGI:1860776]	4293.93	0.00013011	protein_coding	1247.9	2130.57	2859.33	3676.1	5456.59	4240.37	4990.05
ENSMUSG00000015971	Actr8	ARP8 actin-related protein 8 [Source:MGI Symbol;Acc:MGI:1860775]	718.259	0.808035	protein_coding	621.134	634.223	603.581	603.454	615.907	620.741	712.864
ENSMUSG00000015980	Lrrc27	leucine rich repeat containing 27 [Source:MGI Symbol;Acc:MGI:1923862]	13.8371	0.575855	protein_coding	6.76371	14.3254	19.054	2.8645	16.4388	15.2641	5.71053
ENSMUSG00000015981	Stk32c	serine/threonine kinase 32C [Source:MGI Symbol;Acc:MGI:2385336]	9.88372	0.954563	protein_coding	5.63642	11.7208	8.60502	6.68382	8.76736	14.2465	4.75877
ENSMUSG00000015994	Fnta	farnesyltransferase. CAAX box. alpha [Source:MGI Symbol;Acc:MGI:104683]	1420.01	0.0761298	protein_coding	2181.3	1155.15	1208.39	996.844	1042.22	1180.43	1133.54
ENSMUSG00000016018	Mtrex	Mtr4 exosome RNA helicase [Source:MGI Symbol;Acc:MGI:1919448]	400.983	0.0217845	protein_coding	372.004	197.95	223.116	368.565	369.325	464.029	442.566
ENSMUSG00000016024	Lbp	lipopolysaccharide binding protein [Source:MGI Symbol;Acc:MGI:1098776]	2719.36	0.41212	protein_coding	1978.38	3539.67	2311.68	2122.59	2148	2630.52	2156.68
ENSMUSG00000016028	Celsr1	cadherin. EGF LAG seven-pass G-type receptor 1 [Source:MGI Symbol;Acc:MGI:1100883]	598.291	0.024453	protein_coding	144.292	346.413	509.54	533.751	704.677	423.325	821.364
ENSMUSG00000016087	Fli1	Friend leukemia integration 1 [Source:MGI Symbol;Acc:MGI:95554]	65.4075	0.861183	protein_coding	83.4191	55.9991	38.1079	49.6513	54.796	62.0741	59.0088
ENSMUSG00000016128	Stard13	StAR-related lipid transfer (START) domain containing 13 [Source:MGI Symbol;Acc:MGI:2385331]	463.962	0.357031	protein_coding	308.876	424.552	347.274	403.894	492.068	330.723	448.277
ENSMUSG00000016181	Utp25	UTP25 small subunit processome component [Source:MGI Symbol;Acc:MGI:2138080]	219.062	0.10928	protein_coding	218.693	276.089	174.559	134.631	200.553	161.8	166.557
ENSMUSG00000016194	Hsd11b1	hydroxysteroid 11-beta dehydrogenase 1 [Source:MGI Symbol;Acc:MGI:103562]	12849	0.244491	protein_coding	15961.2	10092.9	12450.2	11018.8	9050.11	9329.43	12990.5
ENSMUSG00000016206	H2-M3	histocompatibility 2. M region locus 3 [Source:MGI Symbol;Acc:MGI:95915]	64.8887	0.676859	protein_coding	54.1097	65.1153	44.2544	68.7479	52.6042	69.1973	47.5877
ENSMUSG00000016239	Lonrf3	LON peptidase N-terminal domain and ring finger 3 [Source:MGI Symbol;Acc:MGI:1921615]	35.5051	0.0103143	protein_coding	11.2728	14.3254	25.8151	27.6901	33.9735	38.6691	62.8158
ENSMUSG00000016252	Atp5e	ATP synthase. H+ transporting. mitochondrial F1 complex. epsilon subunit [Source:MGI Symbol;Acc:MGI:1855697]	9478.21	3.32e-05	protein_coding	21983.2	10774	7579.18	5353.74	5443.43	4776.65	4993.86
ENSMUSG00000016253	Nelfcd	negative elongation factor complex member C/D. Th1l [Source:MGI Symbol;Acc:MGI:1926424]	1187.51	0.623972	protein_coding	731.608	1136.91	1068.25	977.748	1151.81	978.939	1115.46
ENSMUSG00000016255	Tubb1	tubulin. beta 1 class VI [Source:MGI Symbol;Acc:MGI:107814]	5.27812	0.248527	protein_coding	0	2.60461	4.91715	3.81933	4.38368	10.1761	6.66228
ENSMUSG00000016256	Ctsz	cathepsin Z [Source:MGI Symbol;Acc:MGI:1891190]	8273.02	0.106721	protein_coding	6726.51	11255.8	7348.07	5680.29	7477.46	7133.43	4812.07
ENSMUSG00000016257	Prelid3b	PRELI domain containing 3B [Source:MGI Symbol;Acc:MGI:1913640]	1002.79	0.880877	protein_coding	950.301	765.756	977.284	909	803.309	932.129	878.47
ENSMUSG00000016262	Sertad4	SERTA domain containing 4 [Source:MGI Symbol;Acc:MGI:2443496]	5.1341	0.147489	protein_coding	7.89099	10.4184	3.07322	3.81933	4.38368	1.01761	0.951755
ENSMUSG00000016283	H2-M2	histocompatibility 2. M region locus 2 [Source:MGI Symbol;Acc:MGI:95914]	3.00565	0.860039	protein_coding	2.25457	6.51153	0	3.81933	2.19184	4.07043	0
ENSMUSG00000016308	Ube2a	ubiquitin-conjugating enzyme E2A [Source:MGI Symbol;Acc:MGI:102959]	894.91	0.0472969	protein_coding	1297.5	721.477	845.751	695.118	688.238	711.308	616.737
ENSMUSG00000016319	Slc25a5	solute carrier family 25 (mitochondrial carrier. adenine nucleotide translocator). member 5 [Source:MGI Symbol;Acc:MGI:1353496]	11982.6	0.497043	protein_coding	13322.3	9207.3	7113.28	11262.2	9759.17	11024.8	12429.9
ENSMUSG00000016344	Ppdpf	pancreatic progenitor cell differentiation and proliferation factor [Source:MGI Symbol;Acc:MGI:1913746]	3404.74	0.000350641	protein_coding	3584.77	4890.16	3393.45	2326.93	2549.11	2055.57	2484.08
ENSMUSG00000016346	Kcnq2	potassium voltage-gated channel. subfamily Q. member 2 [Source:MGI Symbol;Acc:MGI:1309503]	0.808205	0.892489	protein_coding	0	2.60461	0	0	0	3.05282	0
ENSMUSG00000016356	Col20a1	collagen. type XX. alpha 1 [Source:MGI Symbol;Acc:MGI:1920618]	13.1797	0.330825	protein_coding	1.12728	39.0692	9.83431	6.68382	5.4796	12.2113	12.3728
ENSMUSG00000016382	Pls3	plastin 3 (T-isoform) [Source:MGI Symbol;Acc:MGI:104807]	3275.94	0.942178	protein_coding	3927.46	1897.46	2923.25	2969.53	2671.85	2732.28	3137.94
ENSMUSG00000016386	Mpped2	metallophosphoesterase domain containing 2 [Source:MGI Symbol;Acc:MGI:1924265]	15.9282	0.0840992	protein_coding	13.5274	0	7.37573	20.0515	18.6306	14.2465	19.0351
ENSMUSG00000016409	Nkap	NFKB activating protein [Source:MGI Symbol;Acc:MGI:1914300]	487.228	0.0026307	protein_coding	739.499	553.48	448.69	429.674	311.241	309.353	307.417
ENSMUSG00000016427	Ndufa1	NADH:ubiquinone oxidoreductase subunit A1 [Source:MGI Symbol;Acc:MGI:1929511]	2452.96	0.000665644	protein_coding	3696.37	3111.21	2032.01	1757.85	1643.88	1559.99	1725.53
ENSMUSG00000016458	Wt1	Wilms tumor 1 homolog [Source:MGI Symbol;Acc:MGI:98968]	5.33752	0.0322241	protein_coding	0	1.30231	3.07322	9.54832	4.38368	6.10565	8.56579
ENSMUSG00000016477	E2f3	E2F transcription factor 3 [Source:MGI Symbol;Acc:MGI:1096340]	224.062	0.318808	protein_coding	109.347	188.834	222.501	200.515	199.457	206.574	241.746
ENSMUSG00000016481	Cr1l	complement component (3b/4b) receptor 1-like [Source:MGI Symbol;Acc:MGI:88513]	1195.75	0.87716	protein_coding	1518.45	841.289	842.677	1038.86	1014.82	1055.26	1044.08
ENSMUSG00000016487	Ppfibp1	PTPRF interacting protein. binding protein 1 (liprin beta 1) [Source:MGI Symbol;Acc:MGI:1914783]	845.285	0.353119	protein_coding	864.627	618.595	556.868	711.35	711.252	917.882	825.171
ENSMUSG00000016493	Cd46	CD46 antigen. complement regulatory protein [Source:MGI Symbol;Acc:MGI:1203290]	18.4113	0.23537	protein_coding	14.6547	9.11614	13.5222	21.0063	13.151	22.3874	21.8904
ENSMUSG00000016494	Cd34	CD34 antigen [Source:MGI Symbol;Acc:MGI:88329]	23.5115	0.831145	protein_coding	27.0548	22.1392	14.1368	15.2773	23.0143	14.2465	25.6974
ENSMUSG00000016495	Plgrkt	plasminogen receptor. C-terminal lysine transmembrane protein [Source:MGI Symbol;Acc:MGI:1915009]	107.138	0.738868	protein_coding	131.892	67.7199	97.7284	104.077	83.2899	105.831	76.1404
ENSMUSG00000016496	Cd274	CD274 antigen [Source:MGI Symbol;Acc:MGI:1926446]	63.3925	0.445816	protein_coding	30.4367	35.1623	76.8305	81.1607	61.3715	34.5987	62.8158
ENSMUSG00000016503	Gtf3a	general transcription factor III A [Source:MGI Symbol;Acc:MGI:1913846]	114.997	0.150466	protein_coding	152.183	96.3706	110.636	56.3351	100.825	78.3558	109.452
ENSMUSG00000016510	Mtif3	mitochondrial translational initiation factor 3 [Source:MGI Symbol;Acc:MGI:1923616]	465.708	0.967125	protein_coding	436.259	424.552	369.401	377.159	398.915	383.638	471.119
ENSMUSG00000016520	Lnx2	ligand of numb-protein X 2 [Source:MGI Symbol;Acc:MGI:2155959]	478.388	0.379915	protein_coding	235.603	454.505	428.407	417.262	465.766	383.638	497.768
ENSMUSG00000016526	Dyrk3	dual-specificity tyrosine-(Y)-phosphorylation regulated kinase 3 [Source:MGI Symbol;Acc:MGI:1330300]	43.7261	0.0217029	protein_coding	31.564	20.8369	23.9711	39.1481	40.549	59.0213	50.443
ENSMUSG00000016528	Mapkapk2	MAP kinase-activated protein kinase 2 [Source:MGI Symbol;Acc:MGI:109298]	2315.51	0.980516	protein_coding	2021.22	2032.9	2027.1	2023.29	2039.51	1898.86	2126.22
ENSMUSG00000016529	Il10	interleukin 10 [Source:MGI Symbol;Acc:MGI:96537]	1.69089	0.834089	protein_coding	1.12728	0	4.91715	4.77416	0	1.01761	0
ENSMUSG00000016534	Lamp2	lysosomal-associated membrane protein 2 [Source:MGI Symbol;Acc:MGI:96748]	19280.6	0.530182	protein_coding	26384.1	13045.2	14759.5	16862.3	16523.2	15506.3	15360.4
ENSMUSG00000016541	Atxn10	ataxin 10 [Source:MGI Symbol;Acc:MGI:1859293]	2331.21	0.0843502	protein_coding	1728.13	1567.98	2019.11	2266.77	2206.09	2317.09	2007.25
ENSMUSG00000016552	Foxred2	FAD-dependent oxidoreductase domain containing 2 [Source:MGI Symbol;Acc:MGI:106315]	6.00593	0.398154	protein_coding	1.12728	6.51153	1.84393	5.72899	7.67144	1.01761	10.4693
ENSMUSG00000016554	Eif3d	eukaryotic translation initiation factor 3. subunit D [Source:MGI Symbol;Acc:MGI:1933181]	992.605	0.00347067	protein_coding	1374.16	1213.75	803.34	648.331	760.569	718.431	669.084
ENSMUSG00000016559	H3f3b	H3.3 histone B [Source:MGI Symbol;Acc:MGI:1101768]	6067.35	0.446404	protein_coding	6184.28	4957.88	5835.43	5528.48	4842.87	4878.41	5401.21
ENSMUSG00000016619	Nup50	nucleoporin 50 [Source:MGI Symbol;Acc:MGI:1351502]	1284.19	0.372011	protein_coding	1164.49	895.986	1092.84	1229.82	1121.13	1114.28	1249.65
ENSMUSG00000016624	Phf21b	PHD finger protein 21B [Source:MGI Symbol;Acc:MGI:2443812]	5.05046	0.0470064	protein_coding	0	2.60461	1.22929	6.68382	6.57552	4.07043	7.61404
ENSMUSG00000016637	Ift27	intraflagellar transport 27 [Source:MGI Symbol;Acc:MGI:1914292]	338.192	0.0157128	protein_coding	367.495	382.878	323.303	263.534	287.131	235.067	220.807
ENSMUSG00000016664	Pacsin2	protein kinase C and casein kinase substrate in neurons 2 [Source:MGI Symbol;Acc:MGI:1345153]	2000.31	0.0242244	protein_coding	1308.78	1325.75	1650.32	1726.34	2047.18	2061.67	1834.98
ENSMUSG00000016756	Cmah	cytidine monophospho-N-acetylneuraminic acid hydroxylase [Source:MGI Symbol;Acc:MGI:103227]	5620.5	0.917324	protein_coding	3344.65	6333.11	5067.74	5013.82	5292.2	4014.46	4985.29
ENSMUSG00000016757	Ttll12	tubulin tyrosine ligase-like family. member 12 [Source:MGI Symbol;Acc:MGI:3039573]	421.174	0.345562	protein_coding	268.294	420.645	298.717	346.604	402.203	479.293	330.259
ENSMUSG00000016758	Bik	BCL2-interacting killer [Source:MGI Symbol;Acc:MGI:1206591]	156.566	0.00812146	protein_coding	217.566	170.602	156.734	134.631	101.921	93.6199	118.969
ENSMUSG00000016763	Scube1	signal peptide. CUB domain. EGF-like 1 [Source:MGI Symbol;Acc:MGI:1890616]	10.4268	0.11412	protein_coding	2.25457	10.4184	4.30251	19.0966	6.57552	14.2465	9.51755
ENSMUSG00000016831	Tox4	TOX high mobility group box family member 4 [Source:MGI Symbol;Acc:MGI:1915389]	690.533	0.130281	protein_coding	567.024	506.597	526.75	597.725	669.607	619.723	676.698
ENSMUSG00000016833	Mrps18c	mitochondrial ribosomal protein S18C [Source:MGI Symbol;Acc:MGI:1915985]	298.045	0.000943383	protein_coding	736.117	268.275	237.253	185.237	164.388	167.905	162.75
ENSMUSG00000016918	Sulf1	sulfatase 1 [Source:MGI Symbol;Acc:MGI:2138563]	24.1561	0.761606	protein_coding	6.76371	13.0231	41.1812	23.8708	15.3429	33.5811	19.9869
ENSMUSG00000016921	Srsf6	serine and arginine-rich splicing factor 6 [Source:MGI Symbol;Acc:MGI:1915246]	2297.23	0.182143	protein_coding	2211.73	3021.35	1702.56	1966	1741.42	2021.99	1674.14
ENSMUSG00000016933	Plcg1	phospholipase C. gamma 1 [Source:MGI Symbol;Acc:MGI:97615]	906.274	0.00157723	protein_coding	605.352	498.783	639.845	839.297	991.808	795.77	981.259
ENSMUSG00000016940	Kctd2	potassium channel tetramerisation domain containing 2 [Source:MGI Symbol;Acc:MGI:1917632]	1231.81	0.255843	protein_coding	913.101	778.779	1048.58	753.362	1399.49	1117.33	1212.54
ENSMUSG00000016942	Tmprss6	transmembrane serine protease 6 [Source:MGI Symbol;Acc:MGI:1919003]	19867	0.464916	protein_coding	18238.3	18362.5	17552.4	15554.2	19204.9	13761.1	17190.6
ENSMUSG00000016946	Kctd5	potassium channel tetramerisation domain containing 5 [Source:MGI Symbol;Acc:MGI:1916509]	160.035	0.316955	protein_coding	151.056	179.718	131.534	97.3928	143.566	136.359	137.053
ENSMUSG00000016984	Etaa1	Ewing tumor-associated antigen 1 [Source:MGI Symbol;Acc:MGI:1915395]	227.852	0.800438	protein_coding	351.713	121.114	152.432	221.521	189.594	201.486	167.509
ENSMUSG00000016995	Matn4	matrilin 4 [Source:MGI Symbol;Acc:MGI:1328314]	0.805701	0.503133	protein_coding	0	0	0.614644	0.954832	0	4.07043	0
ENSMUSG00000017002	Slpi	secretory leukocyte peptidase inhibitor [Source:MGI Symbol;Acc:MGI:109297]	30.1842	0.0177044	protein_coding	15.782	11.7208	20.8979	30.5546	30.6858	37.6515	33.3114
ENSMUSG00000017007	Rbpjl	recombination signal binding protein for immunoglobulin kappa J region-like [Source:MGI Symbol;Acc:MGI:1196616]	0.872235	0.398627	protein_coding	0	0	0	0	0	6.10565	0
ENSMUSG00000017009	Sdc4	syndecan 4 [Source:MGI Symbol;Acc:MGI:1349164]	16660.8	0.000534113	protein_coding	24870.2	23709.8	13401.1	11642.3	12564.7	7736.87	10136.2
ENSMUSG00000017057	Il13ra1	interleukin 13 receptor. alpha 1 [Source:MGI Symbol;Acc:MGI:105052]	820.538	0.220203	protein_coding	1209.58	522.225	768.305	658.834	635.634	649.234	664.325
ENSMUSG00000017119	Nbr1	NBR1. autophagy cargo receptor [Source:MGI Symbol;Acc:MGI:108498]	5694	0.152729	protein_coding	4193.5	4658.35	4619.67	5251.58	5471.93	5024.95	5166.13
ENSMUSG00000017132	Cyth1	cytohesin 1 [Source:MGI Symbol;Acc:MGI:1334257]	1561.57	0.353808	protein_coding	1113.76	1379.14	1247.73	1370.18	1546.34	1201.8	1525.66
ENSMUSG00000017144	Rnd3	Rho family GTPase 3 [Source:MGI Symbol;Acc:MGI:1921444]	705.682	0.930743	protein_coding	587.315	514.411	709.3	502.242	682.758	689.938	571.053
ENSMUSG00000017146	Brca1	breast cancer 1. early onset [Source:MGI Symbol;Acc:MGI:104537]	74.2865	0.854588	protein_coding	90.1828	7.81383	99.5724	83.0704	35.0694	55.9684	113.259
ENSMUSG00000017167	Cntnap1	contactin associated protein-like 1 [Source:MGI Symbol;Acc:MGI:1858201]	220.617	0.149072	protein_coding	0	22.1392	145.671	190.966	402.203	212.68	168.461
ENSMUSG00000017176	Nt5c3b	5'-nucleotidase. cytosolic IIIB [Source:MGI Symbol;Acc:MGI:1915356]	62.3518	0.808682	protein_coding	57.4915	79.4406	36.8787	56.3351	46.0286	74.2854	39.9737
ENSMUSG00000017188	Coa3	cytochrome C oxidase assembly factor 3 [Source:MGI Symbol;Acc:MGI:1098757]	2278.53	0.00718999	protein_coding	3213.89	2423.59	1974.24	1528.69	1733.75	1871.38	1470.46
ENSMUSG00000017195	Zpbp2	zona pellucida binding protein 2 [Source:MGI Symbol;Acc:MGI:1916626]	8.04438	0.895647	protein_coding	5.63642	10.4184	4.91715	10.5032	6.57552	4.07043	7.61404
ENSMUSG00000017210	Med24	mediator complex subunit 24 [Source:MGI Symbol;Acc:MGI:1344385]	477.385	0.379838	protein_coding	154.438	569.108	342.357	364.746	487.684	472.17	463.505
ENSMUSG00000017221	Psmd3	proteasome (prosome. macropain) 26S subunit. non-ATPase. 3 [Source:MGI Symbol;Acc:MGI:98858]	4017.51	0.308331	protein_coding	3061.71	3078.65	3596.9	3297.99	3742.57	3846.56	3755.62
ENSMUSG00000017264	Exosc10	exosome component 10 [Source:MGI Symbol;Acc:MGI:1355322]	619.303	0.54133	protein_coding	396.804	673.292	443.773	525.158	584.125	544.42	583.426
ENSMUSG00000017286	Glod4	glyoxalase domain containing 4 [Source:MGI Symbol;Acc:MGI:1914451]	1220.19	0.233293	protein_coding	1655.98	1024.91	929.957	933.826	1004.96	1006.41	980.308
ENSMUSG00000017288	Vps53	VPS53 GARP complex subunit [Source:MGI Symbol;Acc:MGI:1915549]	908.581	0.457708	protein_coding	583.934	958.497	654.596	809.697	866.873	819.174	800.426
ENSMUSG00000017291	Taok1	TAO kinase 1 [Source:MGI Symbol;Acc:MGI:1914490]	1373.39	0.914972	protein_coding	1424.89	997.566	1165.98	1254.65	1169.35	1180.43	1251.56
ENSMUSG00000017299	Dnttip1	deoxynucleotidyltransferase. terminal. interacting protein 1 [Source:MGI Symbol;Acc:MGI:1923483]	273.49	0.548172	protein_coding	223.202	238.322	230.492	260.669	214.8	237.103	295.044
ENSMUSG00000017307	Acot8	acyl-CoA thioesterase 8 [Source:MGI Symbol;Acc:MGI:2158201]	516.018	0.965033	protein_coding	443.023	497.481	383.538	423.945	510.699	374.48	468.263
ENSMUSG00000017309	Cd300lg	CD300 molecule like family member G [Source:MGI Symbol;Acc:MGI:1289168]	359.36	0.260254	protein_coding	193.893	256.554	351.577	405.804	351.79	216.751	387.364
ENSMUSG00000017314	Mpp2	membrane protein. palmitoylated 2 (MAGUK p55 subfamily member 2) [Source:MGI Symbol;Acc:MGI:1858257]	7.07001	0.44407	protein_coding	0	18.2323	6.76109	4.77416	5.4796	3.05282	5.71053
ENSMUSG00000017344	Vtn	vitronectin [Source:MGI Symbol;Acc:MGI:98940]	78766.5	0.267059	protein_coding	40171.9	129522	69674.2	59342.8	67470.3	61842.1	55871.8
ENSMUSG00000017376	Nlk	nemo like kinase [Source:MGI Symbol;Acc:MGI:1201387]	380.259	0.483374	protein_coding	311.131	372.459	249.546	357.107	340.831	380.585	309.32
ENSMUSG00000017386	Traf4	TNF receptor associated factor 4 [Source:MGI Symbol;Acc:MGI:1202880]	1777.74	0.854016	protein_coding	1471.11	1532.81	1711.17	1205.95	1601.14	1664.81	1656.05
ENSMUSG00000017390	Aldoc	aldolase C. fructose-bisphosphate [Source:MGI Symbol;Acc:MGI:101863]	414.434	0.412524	protein_coding	286.33	513.108	451.764	375.249	246.582	309.353	472.07
ENSMUSG00000017400	Stac2	SH3 and cysteine rich domain 2 [Source:MGI Symbol;Acc:MGI:2144518]	2.64754	0.0363995	protein_coding	0	0	0.614644	3.81933	2.19184	3.05282	6.66228
ENSMUSG00000017404	Rpl19	ribosomal protein L19 [Source:MGI Symbol;Acc:MGI:98020]	4344.25	5.81e-05	protein_coding	10232.4	5013.88	3324	2171.29	2429.65	2656.97	2151.92
ENSMUSG00000017405	Nek8	NIMA (never in mitosis gene a)-related expressed kinase 8 [Source:MGI Symbol;Acc:MGI:1890646]	171.205	0.336427	protein_coding	140.911	102.882	162.266	153.728	150.141	154.676	183.689
ENSMUSG00000017412	Cacnb4	calcium channel. voltage-dependent. beta 4 subunit [Source:MGI Symbol;Acc:MGI:103301]	17.6175	0.5418	protein_coding	15.782	9.11614	12.9075	17.187	20.8225	15.2641	11.4211
ENSMUSG00000017417	Plxdc1	plexin domain containing 1 [Source:MGI Symbol;Acc:MGI:1919574]	13.5399	0.999214	protein_coding	3.38185	20.8369	12.2929	12.4128	9.86328	21.3698	4.75877
ENSMUSG00000017418	Arl5b	ADP-ribosylation factor-like 5B [Source:MGI Symbol;Acc:MGI:1923119]	822.185	0.499878	protein_coding	818.409	742.314	689.016	677.931	748.513	691.973	638.628
ENSMUSG00000017421	Zfp207	zinc finger protein 207 [Source:MGI Symbol;Acc:MGI:1340045]	1235.07	0.379508	protein_coding	1460.96	1224.17	888.161	1061.77	945.779	1195.69	923.202
ENSMUSG00000017428	Psmd11	proteasome (prosome. macropain) 26S subunit. non-ATPase. 11 [Source:MGI Symbol;Acc:MGI:1916327]	3227.43	0.277364	protein_coding	1804.78	3266.18	2408.18	2727	3165.02	3173.92	2881.91
ENSMUSG00000017446	C1qtnf1	C1q and tumor necrosis factor related protein 1 [Source:MGI Symbol;Acc:MGI:1919254]	159.044	0.0288693	protein_coding	37.2004	82.0453	141.983	169.96	186.306	105.831	203.676
ENSMUSG00000017453	Pipox	pipecolic acid oxidase [Source:MGI Symbol;Acc:MGI:1197006]	8413.96	0.0445028	protein_coding	8560.6	8299.59	8696.6	7312.1	6630.32	5624.32	7143.87
ENSMUSG00000017466	Timp2	tissue inhibitor of metalloproteinase 2 [Source:MGI Symbol;Acc:MGI:98753]	323.927	0.638834	protein_coding	151.056	350.32	280.892	288.359	326.584	209.627	334.066
ENSMUSG00000017478	Zc3h18	zinc finger CCCH-type containing 18 [Source:MGI Symbol;Acc:MGI:1923264]	1208.96	0.0256918	protein_coding	490.369	966.311	892.464	1038.86	1350.17	1128.53	1245.85
ENSMUSG00000017485	Top2b	topoisomerase (DNA) II beta [Source:MGI Symbol;Acc:MGI:98791]	1304.92	0.593511	protein_coding	1607.51	920.73	1095.3	1109.51	1090.44	1001.33	1219.2
ENSMUSG00000017491	Rarb	retinoic acid receptor. beta [Source:MGI Symbol;Acc:MGI:97857]	105.515	0.875686	protein_coding	146.547	45.5807	68.8402	61.1092	111.784	84.4615	108.5
ENSMUSG00000017493	Igfbp4	insulin-like growth factor binding protein 4 [Source:MGI Symbol;Acc:MGI:96439]	74776.1	0.561218	protein_coding	47175.7	73658.4	83234.5	60650.9	73243.6	52340.7	59885.4
ENSMUSG00000017499	Cdc6	cell division cycle 6 [Source:MGI Symbol;Acc:MGI:1345150]	7.98328	0.126194	protein_coding	7.89099	0	1.84393	7.63865	8.76736	15.2641	5.71053
ENSMUSG00000017548	Suz12	SUZ12 polycomb repressive complex 2 subunit [Source:MGI Symbol;Acc:MGI:1261758]	861.781	0.37109	protein_coding	962.701	678.501	826.697	714.214	673.991	831.386	670.987
ENSMUSG00000017550	Atad5	ATPase family. AAA domain containing 5 [Source:MGI Symbol;Acc:MGI:2442925]	39.9209	0.853709	protein_coding	10.1456	45.5807	45.4837	45.8319	35.0694	35.6163	26.6491
ENSMUSG00000017561	Crlf3	cytokine receptor-like factor 3 [Source:MGI Symbol;Acc:MGI:1860086]	250.869	0.983492	protein_coding	197.275	235.717	232.336	260.669	207.129	204.539	211.29
ENSMUSG00000017607	Tns4	tensin 4 [Source:MGI Symbol;Acc:MGI:2144377]	6.36093	0.416079	protein_coding	3.38185	2.60461	3.68787	2.8645	12.0551	4.07043	3.80702
ENSMUSG00000017615	Tnfaip1	tumor necrosis factor. alpha-induced protein 1 (endothelial) [Source:MGI Symbol;Acc:MGI:104961]	1161.59	0.6658	protein_coding	905.21	919.428	1107.59	987.296	1071.81	1100.03	967.935
ENSMUSG00000017631	Abr	active BCR-related gene [Source:MGI Symbol;Acc:MGI:107771]	131.972	0.000403094	protein_coding	55.237	85.9522	78.6745	130.812	136.99	151.624	147.522
ENSMUSG00000017639	Rab11fip4	RAB11 family interacting protein 4 (class II) [Source:MGI Symbol;Acc:MGI:2442920]	135.756	0.246919	protein_coding	71.0189	246.136	105.719	63.0189	140.278	120.078	63.7676
ENSMUSG00000017652	Cd40	CD40 antigen [Source:MGI Symbol;Acc:MGI:88336]	10.2224	0.0527606	protein_coding	5.63642	5.20922	2.45858	7.63865	9.86328	21.3698	9.51755
ENSMUSG00000017664	Slc35c2	solute carrier family 35. member C2 [Source:MGI Symbol;Acc:MGI:2385166]	942.797	0.77531	protein_coding	744.008	976.729	810.716	668.382	838.379	990.133	732.851
ENSMUSG00000017667	Zfp334	zinc finger protein 334 [Source:MGI Symbol;Acc:MGI:2388656]	54.68	0.127968	protein_coding	51.8551	66.4176	62.0791	58.2447	38.3572	27.4754	39.9737
ENSMUSG00000017670	Elmo2	engulfment and cell motility 2 [Source:MGI Symbol;Acc:MGI:2153045]	250.589	0.186183	protein_coding	102.583	207.067	239.711	252.076	231.239	265.596	224.614
ENSMUSG00000017677	Wsb1	WD repeat and SOCS box-containing 1 [Source:MGI Symbol;Acc:MGI:1926139]	643.982	0.190544	protein_coding	435.132	1254.12	352.806	413.442	586.317	401.955	477.781
ENSMUSG00000017679	Ttpal	tocopherol (alpha) transfer protein-like [Source:MGI Symbol;Acc:MGI:1923330]	443.586	0.579469	protein_coding	399.059	540.457	304.249	326.552	361.654	435.536	375.943
ENSMUSG00000017686	Rhot1	ras homolog family member T1 [Source:MGI Symbol;Acc:MGI:1926078]	1215.36	0.434632	protein_coding	1444.05	1041.84	976.67	1063.68	929.34	1076.63	1045.98
ENSMUSG00000017688	Hnf4g	hepatocyte nuclear factor 4. gamma [Source:MGI Symbol;Acc:MGI:1353604]	1.89603	0.564397	protein_coding	1.12728	0	1.84393	2.8645	2.19184	3.05282	0
ENSMUSG00000017692	Rhbdl3	rhomboid like 3 [Source:MGI Symbol;Acc:MGI:2179276]	6.57377	0.497039	protein_coding	2.25457	6.51153	4.30251	3.81933	7.67144	7.12326	6.66228
ENSMUSG00000017697	Ada	adenosine deaminase [Source:MGI Symbol;Acc:MGI:87916]	41.0945	0.254445	protein_coding	67.6371	39.0692	25.2004	21.0063	32.8776	36.6339	32.3597
ENSMUSG00000017707	Serinc3	serine incorporator 3 [Source:MGI Symbol;Acc:MGI:1349457]	6853.09	0.336852	protein_coding	8636.13	5372.01	6018.6	6955	5409.46	4272.94	5898.03
ENSMUSG00000017713	Tha1	threonine aldolase 1 [Source:MGI Symbol;Acc:MGI:1919026]	285.566	0.74626	protein_coding	158.947	321.669	293.185	271.172	260.829	180.117	252.215
ENSMUSG00000017715	Pgs1	phosphatidylglycerophosphate synthase 1 [Source:MGI Symbol;Acc:MGI:1921701]	361.845	0.824271	protein_coding	216.439	411.529	294.415	210.063	318.913	445.712	316.934
ENSMUSG00000017716	Birc5	baculoviral IAP repeat-containing 5 [Source:MGI Symbol;Acc:MGI:1203517]	24.6821	0.332559	protein_coding	4.50914	29.953	18.4393	29.5998	13.151	32.5635	31.4079
ENSMUSG00000017718	Afmid	arylformamidase [Source:MGI Symbol;Acc:MGI:2448704]	587.929	0.227613	protein_coding	430.623	608.177	787.359	458.319	544.672	165.87	575.812
ENSMUSG00000017721	Pigt	phosphatidylinositol glycan anchor biosynthesis. class T [Source:MGI Symbol;Acc:MGI:1926178]	1980.04	0.7056	protein_coding	450.914	2049.83	2202.89	1459.94	2126.08	1928.37	1516.15
ENSMUSG00000017723	Wfdc2	WAP four-disulfide core domain 2 [Source:MGI Symbol;Acc:MGI:1914951]	408.355	0.216119	protein_coding	403.568	173.207	304.249	461.184	417.546	260.508	420.676
ENSMUSG00000017724	Etv4	ets variant 4 [Source:MGI Symbol;Acc:MGI:99423]	4.31707	0.785627	protein_coding	0	7.81383	1.84393	0.954832	3.28776	10.1761	2.85526
ENSMUSG00000017734	Dbndd2	dysbindin (dystrobrevin binding protein 1) domain containing 2 [Source:MGI Symbol;Acc:MGI:106562]	18.6466	0.797867	protein_coding	4.50914	26.0461	20.8979	17.187	17.5347	17.2993	9.51755
ENSMUSG00000017737	Mmp9	matrix metallopeptidase 9 [Source:MGI Symbol;Acc:MGI:97011]	14.4574	0.442833	protein_coding	7.89099	23.4415	15.3661	16.2321	9.86328	7.12326	11.4211
ENSMUSG00000017740	Slc12a5	solute carrier family 12. member 5 [Source:MGI Symbol;Acc:MGI:1862037]	49.3003	0.635537	protein_coding	37.2004	66.4176	36.264	40.1029	41.645	43.7571	38.0702
ENSMUSG00000017747	Ghdc	GH3 domain containing [Source:MGI Symbol;Acc:MGI:1931556]	867.707	0.323218	protein_coding	565.897	668.083	821.165	723.763	823.036	949.428	699.54
ENSMUSG00000017754	Pltp	phospholipid transfer protein [Source:MGI Symbol;Acc:MGI:103151]	1125.38	0.000393824	protein_coding	133.02	362.041	674.879	1348.22	1041.12	622.776	2654.44
ENSMUSG00000017756	Slc12a7	solute carrier family 12. member 7 [Source:MGI Symbol;Acc:MGI:1342283]	2044.21	0.0997876	protein_coding	759.79	1579.7	1720.39	1768.35	2468.01	1455.18	2090.05
ENSMUSG00000017760	Ctsa	cathepsin A [Source:MGI Symbol;Acc:MGI:97748]	4606.07	0.640965	protein_coding	3283.78	4832.86	4466.62	3894.76	3956.27	4279.04	3572.89
ENSMUSG00000017764	Zswim1	zinc finger SWIM-type containing 1 [Source:MGI Symbol;Acc:MGI:1919221]	78.1876	0.182403	protein_coding	22.5457	36.4646	92.8113	69.7027	85.4818	83.4439	71.3816
ENSMUSG00000017765	Slc12a4	solute carrier family 12. member 4 [Source:MGI Symbol;Acc:MGI:1309465]	566.73	0.149332	protein_coding	264.912	511.806	449.92	458.319	590.701	596.318	504.43
ENSMUSG00000017767	Spata25	spermatogenesis associated 25 [Source:MGI Symbol;Acc:MGI:1922892]	1.62283	0.377462	protein_coding	0	0	2.45858	1.90966	0	5.08804	1.90351
ENSMUSG00000017774	Myo1c	myosin IC [Source:MGI Symbol;Acc:MGI:106612]	1236.29	0.00279881	protein_coding	551.242	746.221	990.807	1113.33	1261.4	1264.89	1464.75
ENSMUSG00000017776	Crk	v-crk avian sarcoma virus CT10 oncogene homolog [Source:MGI Symbol;Acc:MGI:88508]	2901.18	0.821895	protein_coding	3381.85	1838.86	2652.8	2365.12	2339.79	3003.98	2386.05
ENSMUSG00000017778	Cox7c	cytochrome c oxidase subunit 7C [Source:MGI Symbol;Acc:MGI:103226]	9594.13	0.000122785	protein_coding	18650.9	11154.2	8174.16	6238.87	5439.05	5986.59	6076
ENSMUSG00000017781	Pitpna	phosphatidylinositol transfer protein. alpha [Source:MGI Symbol;Acc:MGI:99887]	2135.25	0.707135	protein_coding	1336.96	1991.23	2022.79	1953.59	2043.89	1670.91	1883.52
ENSMUSG00000017801	Mlx	MAX-like protein X [Source:MGI Symbol;Acc:MGI:108398]	761.92	0.456932	protein_coding	592.952	557.387	727.124	664.563	699.197	685.868	707.154
ENSMUSG00000017802	Retreg3	reticulophagy regulator family member 3 [Source:MGI Symbol;Acc:MGI:1915248]	3076.47	0.914499	protein_coding	2640.1	2358.48	3087.97	2775.7	2811.03	2486.02	2564.98
ENSMUSG00000017817	Jph2	junctophilin 2 [Source:MGI Symbol;Acc:MGI:1891496]	5.91018	0.0451778	protein_coding	3.38185	0	1.84393	7.63865	2.19184	5.08804	19.0351
ENSMUSG00000017830	Dhx58	DEXH (Asp-Glu-X-His) box polypeptide 58 [Source:MGI Symbol;Acc:MGI:1931560]	232.804	0.64024	protein_coding	172.475	248.74	128.461	163.276	267.404	223.874	157.991
ENSMUSG00000017831	Rab5a	RAB5A. member RAS oncogene family [Source:MGI Symbol;Acc:MGI:105926]	1375.84	0.0288091	protein_coding	1179.14	726.687	1001.87	1304.3	1273.46	1522.34	1349.59
ENSMUSG00000017832	Hspb9	heat shock protein. alpha-crystallin-related. B9 [Source:MGI Symbol;Acc:MGI:1922732]	1.26175	0.119003	protein_coding	0	0	0	0.954832	0	4.07043	3.80702
ENSMUSG00000017837	Nkiras2	NFKB inhibitor interacting Ras-like protein 2 [Source:MGI Symbol;Acc:MGI:1919216]	576.282	0.0502075	protein_coding	367.495	388.087	511.384	532.796	532.617	576.984	591.992
ENSMUSG00000017843	Ppp2r5c	protein phosphatase 2. regulatory subunit B'. gamma [Source:MGI Symbol;Acc:MGI:1349475]	1483.15	0.826002	protein_coding	1590.6	1015.8	1348.53	1196.4	1319.49	1310.68	1281.06
ENSMUSG00000017858	Ift52	intraflagellar transport 52 [Source:MGI Symbol;Acc:MGI:2387217]	903.868	0.231785	protein_coding	845.464	845.196	902.298	816.381	787.967	600.389	741.417
ENSMUSG00000017861	Mybl2	myeloblastosis oncogene-like 2 [Source:MGI Symbol;Acc:MGI:101785]	4.7575	0.260151	protein_coding	0	3.90692	3.07322	3.81933	2.19184	15.2641	2.85526
ENSMUSG00000017868	Sgk2	serum/glucocorticoid regulated kinase 2 [Source:MGI Symbol;Acc:MGI:1351318]	2818.76	0.554544	protein_coding	2510.46	2398.85	2180.14	2379.44	2519.52	2782.14	2441.25
ENSMUSG00000017897	Eya2	EYA transcriptional coactivator and phosphatase 2 [Source:MGI Symbol;Acc:MGI:109341]	1.89294	0.723633	protein_coding	0	2.60461	0	0	3.28776	4.07043	0
ENSMUSG00000017929	B4galt5	UDP-Gal:betaGlcNAc beta 1.4-galactosyltransferase. polypeptide 5 [Source:MGI Symbol;Acc:MGI:1927169]	855.01	0.148784	protein_coding	439.641	524.829	832.228	517.519	910.71	826.298	1023.14
ENSMUSG00000017950	Hnf4a	hepatic nuclear factor 4. alpha [Source:MGI Symbol;Acc:MGI:109128]	16181	0.449163	protein_coding	9531.19	22225.1	14490.9	12112	14015.7	12173.6	14702.7
ENSMUSG00000017969	Ptgis	prostaglandin I2 (prostacyclin) synthase [Source:MGI Symbol;Acc:MGI:1097156]	35.2526	0.90134	protein_coding	20.2911	48.1853	27.0444	29.5998	28.4939	28.493	36.1667
ENSMUSG00000017978	Cadps2	Ca2+-dependent activator protein for secretion 2 [Source:MGI Symbol;Acc:MGI:2443963]	660.479	0.871425	protein_coding	785.718	398.506	548.877	625.415	505.219	558.667	695.733
ENSMUSG00000017999	Ddx27	DEAD box helicase 27 [Source:MGI Symbol;Acc:MGI:2385884]	737.937	0.598121	protein_coding	496.005	823.057	515.072	630.189	658.648	736.748	647.193
ENSMUSG00000018001	Cyth3	cytohesin 3 [Source:MGI Symbol;Acc:MGI:1335107]	137.803	0.293096	protein_coding	109.347	108.091	110.636	140.36	117.263	131.271	130.39
ENSMUSG00000018008	Cyth4	cytohesin 4 [Source:MGI Symbol;Acc:MGI:2441702]	103.28	0.522617	protein_coding	90.1828	93.766	67.6109	122.218	82.194	120.078	64.7193
ENSMUSG00000018012	Rac3	Rac family small GTPase 3 [Source:MGI Symbol;Acc:MGI:2180784]	19.3968	0.551421	protein_coding	19.1638	18.2323	20.2833	16.2321	15.3429	11.1937	19.9869
ENSMUSG00000018040	Rrp7a	ribosomal RNA processing 7 homolog A [Source:MGI Symbol;Acc:MGI:1922028]	543.702	0.888795	protein_coding	409.204	461.016	540.272	430.629	478.917	485.399	521.562
ENSMUSG00000018042	Cyb5r3	cytochrome b5 reductase 3 [Source:MGI Symbol;Acc:MGI:94893]	23728.6	0.894918	protein_coding	9665.34	23626.4	28950.4	23627.3	18071.7	16346.9	27740.8
ENSMUSG00000018068	Ints2	integrator complex subunit 2 [Source:MGI Symbol;Acc:MGI:1917672]	99.001	0.221447	protein_coding	92.4374	70.3245	60.2351	96.438	82.194	129.236	79.9474
ENSMUSG00000018076	Med13l	mediator complex subunit 13-like [Source:MGI Symbol;Acc:MGI:2670178]	298.34	0.0315033	protein_coding	116.11	244.833	221.887	303.637	303.57	263.56	331.211
ENSMUSG00000018102	H2bc4	H2B clustered histone 4 [Source:MGI Symbol;Acc:MGI:1915274]	5472.83	0.0298038	protein_coding	6393.96	5632.47	4931.91	3586.35	5016.03	4265.81	3467.24
ENSMUSG00000018126	Baiap2l2	BAI1-associated protein 2-like 2 [Source:MGI Symbol;Acc:MGI:2652819]	2.44926	0.165234	protein_coding	0	0	1.22929	0	5.4796	3.05282	1.90351
ENSMUSG00000018143	Mafk	v-maf musculoaponeurotic fibrosarcoma oncogene family. protein K (avian) [Source:MGI Symbol;Acc:MGI:99951]	690.931	0.0388231	protein_coding	347.204	567.805	555.638	732.356	589.605	735.731	718.575
ENSMUSG00000018160	Med1	mediator complex subunit 1 [Source:MGI Symbol;Acc:MGI:1100846]	554.04	0.428811	protein_coding	508.405	390.692	468.359	536.615	478.917	469.117	547.259
ENSMUSG00000018166	Erbb3	erb-b2 receptor tyrosine kinase 3 [Source:MGI Symbol;Acc:MGI:95411]	3236.63	0.0103412	protein_coding	2454.1	1574.49	2397.11	3268.39	3057.62	2782.14	4064.95
ENSMUSG00000018167	Stard3	START domain containing 3 [Source:MGI Symbol;Acc:MGI:1929618]	626.864	0.904385	protein_coding	539.969	506.597	588.215	506.061	539.193	618.706	550.114
ENSMUSG00000018168	Ikzf3	IKAROS family zinc finger 3 [Source:MGI Symbol;Acc:MGI:1342542]	10.5082	0.434472	protein_coding	10.1456	6.51153	4.30251	9.54832	12.0551	13.2289	5.71053
ENSMUSG00000018169	Mfng	MFNG O-fucosylpeptide 3-beta-N-acetylglucosaminyltransferase [Source:MGI Symbol;Acc:MGI:1095404]	37.6346	0.881692	protein_coding	30.4367	26.0461	38.7226	31.5095	36.1654	24.4226	39.9737
ENSMUSG00000018171	Vmp1	vacuole membrane protein 1 [Source:MGI Symbol;Acc:MGI:1923159]	3720.85	0.240051	protein_coding	5949.81	3238.83	2212.72	2774.74	2963.37	3402.88	2540.23
ENSMUSG00000018189	Uchl5	ubiquitin carboxyl-terminal esterase L5 [Source:MGI Symbol;Acc:MGI:1914848]	662.707	0.0868057	protein_coding	1105.87	501.388	534.741	501.287	505.219	473.188	512.044
ENSMUSG00000018196	Glrx2	glutaredoxin 2 (thioltransferase) [Source:MGI Symbol;Acc:MGI:1916617]	721.93	0.0423716	protein_coding	883.791	619.897	723.436	564.306	601.66	521.015	537.742
ENSMUSG00000018199	Ro60	Ro60. Y RNA binding protein [Source:MGI Symbol;Acc:MGI:106652]	176.786	0.603673	protein_coding	249.13	79.4406	188.696	217.702	124.935	109.902	142.763
ENSMUSG00000018209	Stk4	serine/threonine kinase 4 [Source:MGI Symbol;Acc:MGI:1929004]	546.124	0.0269189	protein_coding	197.275	420.645	426.563	583.402	581.934	476.241	554.873
ENSMUSG00000018211	Wfdc15b	WAP four-disulfide core domain 15B [Source:MGI Symbol;Acc:MGI:2445041]	4.36986	0.558434	protein_coding	5.63642	0	0.614644	2.8645	8.76736	2.03522	1.90351
ENSMUSG00000018217	Pmp22	peripheral myelin protein 22 [Source:MGI Symbol;Acc:MGI:97631]	83.565	0.984077	protein_coding	65.3825	87.2545	71.9134	98.3477	59.1797	73.2678	70.4299
ENSMUSG00000018238	Gdf9	growth differentiation factor 9 [Source:MGI Symbol;Acc:MGI:95692]	9.37815	0.306966	protein_coding	7.89099	19.5346	7.37573	4.77416	3.28776	7.12326	12.3728
ENSMUSG00000018239	Zcchc10	zinc finger. CCHC domain containing 10 [Source:MGI Symbol;Acc:MGI:1196228]	103.618	0.00347312	protein_coding	128.51	106.789	143.212	65.8834	69.043	89.5495	53.2983
ENSMUSG00000018263	Tbx5	T-box 5 [Source:MGI Symbol;Acc:MGI:102541]	0.884684	0.496455	protein_coding	0	1.30231	0	0	0	2.03522	2.85526
ENSMUSG00000018286	Psmb6	proteasome (prosome. macropain) subunit. beta type 6 [Source:MGI Symbol;Acc:MGI:104880]	5978.89	0.0332462	protein_coding	7468.26	7333.28	4708.18	4054.22	4365.05	5716.92	3841.28
ENSMUSG00000018287	Spag7	sperm associated antigen 7 [Source:MGI Symbol;Acc:MGI:107380]	1164.98	0.0222162	protein_coding	1034.85	1518.49	1180.12	857.439	846.05	996.238	875.615
ENSMUSG00000018293	Pfn1	profilin 1 [Source:MGI Symbol;Acc:MGI:97549]	9963.45	0.325192	protein_coding	5834.83	12999.6	10367.8	7492.57	8390.36	8945.79	7322.8
ENSMUSG00000018322	Tomm34	translocase of outer mitochondrial membrane 34 [Source:MGI Symbol;Acc:MGI:1914395]	283.937	0.381158	protein_coding	124.001	277.391	247.702	282.63	291.515	202.504	270.298
ENSMUSG00000018326	Ywhab	tyrosine 3-monooxygenase/tryptophan 5-monooxygenase activation protein. beta polypeptide [Source:MGI Symbol;Acc:MGI:1891917]	4456.85	0.117331	protein_coding	4722.2	4065.8	4187.57	3822.19	3744.76	3558.58	3352.08
ENSMUSG00000018334	Ksr1	kinase suppressor of ras 1 [Source:MGI Symbol;Acc:MGI:105051]	60.4121	0.204542	protein_coding	30.4367	46.883	47.3276	64.9286	67.947	34.5987	62.8158
ENSMUSG00000018339	Gpx3	glutathione peroxidase 3 [Source:MGI Symbol;Acc:MGI:105102]	195.767	0.0897139	protein_coding	102.583	326.879	222.501	145.134	158.908	108.884	146.57
ENSMUSG00000018340	Anxa6	annexin A6 [Source:MGI Symbol;Acc:MGI:88255]	4468.48	0.528192	protein_coding	2308.68	4390.07	4221.38	4215.58	3954.08	3352	4883.45
ENSMUSG00000018341	Il12rb2	interleukin 12 receptor. beta 2 [Source:MGI Symbol;Acc:MGI:1270861]	3.71567	0.188257	protein_coding	2.25457	13.0231	1.22929	1.90966	3.28776	1.01761	0
ENSMUSG00000018347	Zkscan6	zinc finger with KRAB and SCAN domains 6 [Source:MGI Symbol;Acc:MGI:1289293]	110.811	0.528402	protein_coding	108.219	117.208	98.3431	122.218	75.6185	66.1445	112.307
ENSMUSG00000018362	Kpna2	karyopherin (importin) alpha 2 [Source:MGI Symbol;Acc:MGI:103561]	1073.46	0.440871	protein_coding	1046.12	970.218	610.342	906.135	849.338	1300.5	982.211
ENSMUSG00000018363	Smurf2	SMAD specific E3 ubiquitin protein ligase 2 [Source:MGI Symbol;Acc:MGI:1913563]	1338.57	0.941469	protein_coding	1259.18	1014.5	1242.2	1198.31	1208.8	1098	1140.2
ENSMUSG00000018372	Cep95	centrosomal protein 95 [Source:MGI Symbol;Acc:MGI:2443502]	129.347	0.610664	protein_coding	90.1828	174.509	103.875	143.225	99.7287	88.5319	105.645
ENSMUSG00000018377	Vezf1	vascular endothelial zinc finger 1 [Source:MGI Symbol;Acc:MGI:1313291]	405.422	0.310706	protein_coding	490.369	315.158	366.943	326.552	337.543	360.233	303.61
ENSMUSG00000018378	Cuedc1	CUE domain containing 1 [Source:MGI Symbol;Acc:MGI:2144281]	70.1008	0.490119	protein_coding	43.9641	96.3706	61.4644	51.5609	63.5634	55.9684	54.25
ENSMUSG00000018379	Srsf1	serine and arginine-rich splicing factor 1 [Source:MGI Symbol;Acc:MGI:98283]	1862.07	0.47531	protein_coding	1953.58	1609.65	1587.01	1680.5	1619.77	1594.59	1369.58
ENSMUSG00000018381	Abi3	ABI family member 3 [Source:MGI Symbol;Acc:MGI:1913860]	6.99611	0.0258671	protein_coding	1.12728	3.90692	1.22929	10.5032	8.76736	6.10565	8.56579
ENSMUSG00000018387	Shroom1	shroom family member 1 [Source:MGI Symbol;Acc:MGI:1919024]	861.183	0.874753	protein_coding	413.714	829.569	1038.75	692.253	819.748	429.431	985.066
ENSMUSG00000018395	Kif3a	kinesin family member 3A [Source:MGI Symbol;Acc:MGI:107689]	134.325	0.674721	protein_coding	85.6736	147.161	106.948	142.27	106.304	133.307	112.307
ENSMUSG00000018398	Septin8	septin 8 [Source:MGI Symbol;Acc:MGI:894310]	115.402	0.242557	protein_coding	37.2004	96.3706	113.095	105.032	116.168	104.814	118.969
ENSMUSG00000018401	Mtmr4	myotubularin related protein 4 [Source:MGI Symbol;Acc:MGI:2180699]	1351.34	0.565512	protein_coding	1283.98	959.799	1094.07	1126.7	1312.91	1104.1	1264.88
ENSMUSG00000018405	Mrm1	mitochondrial rRNA methyltransferase 1 [Source:MGI Symbol;Acc:MGI:2443470]	109.869	0.361923	protein_coding	126.256	104.184	90.9674	82.1155	86.5777	90.5671	101.838
ENSMUSG00000018411	Mapt	microtubule-associated protein tau [Source:MGI Symbol;Acc:MGI:97180]	96.2068	0.427695	protein_coding	49.6005	87.2545	83.5916	87.8445	103.016	76.3206	82.8027
ENSMUSG00000018412	Kansl1	KAT8 regulatory NSL complex subunit 1 [Source:MGI Symbol;Acc:MGI:1923969]	731.834	0.630244	protein_coding	307.749	813.941	657.055	682.705	707.964	641.093	604.364
ENSMUSG00000018415	Gid4	GID complex subunit 4. VID24 homolog [Source:MGI Symbol;Acc:MGI:1914021]	1361.19	0.167897	protein_coding	1012.3	907.707	1138.94	1288.07	1482.78	1015.57	1200.16
ENSMUSG00000018417	Myo1b	myosin IB [Source:MGI Symbol;Acc:MGI:107752]	4774.57	0.752386	protein_coding	7149.24	2762.19	3559.41	4650.99	3268.03	3564.68	5199.44
ENSMUSG00000018425	Dhx40	DEAH (Asp-Glu-Ala-His) box polypeptide 40 [Source:MGI Symbol;Acc:MGI:1914737]	1202.74	0.954278	protein_coding	1423.76	778.779	976.67	1053.18	1041.12	1135.65	968.886
ENSMUSG00000018427	Ypel2	yippee like 2 [Source:MGI Symbol;Acc:MGI:1925114]	369.803	0.106941	protein_coding	326.913	475.342	355.879	357.107	254.253	257.455	307.417
ENSMUSG00000018428	Akap1	A kinase (PRKA) anchor protein 1 [Source:MGI Symbol;Acc:MGI:104729]	3437.7	0.346594	protein_coding	2177.91	2723.12	3194.92	2966.66	3517.9	2586.76	3378.73
ENSMUSG00000018433	Nol11	nucleolar protein 11 [Source:MGI Symbol;Acc:MGI:1916229]	196.715	0.0144677	protein_coding	125.129	93.766	161.037	169.96	200.553	214.715	211.29
ENSMUSG00000018442	Derl2	Der1-like domain family. member 2 [Source:MGI Symbol;Acc:MGI:2151483]	5547.7	0.0172072	protein_coding	8582.02	5167.55	4753.66	4079.04	3961.75	4372.66	3955.49
ENSMUSG00000018446	C1qbp	complement component 1. q subcomponent binding protein [Source:MGI Symbol;Acc:MGI:1194505]	2727.01	0.439502	protein_coding	2581.48	2490.01	2460.42	2239.08	2290.47	2386.29	2350.83
ENSMUSG00000018449	Rpain	RPA interacting protein [Source:MGI Symbol;Acc:MGI:1916973]	694.366	0.0474048	protein_coding	926.628	665.478	618.332	629.234	498.644	492.522	531.079
ENSMUSG00000018451	6330403K07Rik	RIKEN cDNA 6330403K07 gene [Source:MGI Symbol;Acc:MGI:1918001]	1.4563	0.863784	protein_coding	0	3.90692	0	0	2.19184	0	1.90351
ENSMUSG00000018459	Slc13a3	solute carrier family 13 (sodium-dependent dicarboxylate transporter). member 3 [Source:MGI Symbol;Acc:MGI:2149635]	613.358	0.0115907	protein_coding	191.638	315.158	473.276	486.009	838.379	749.977	400.689
ENSMUSG00000018470	Kcnab3	potassium voltage-gated channel. shaker-related subfamily. beta member 3 [Source:MGI Symbol;Acc:MGI:1336208]	7.03763	0.594259	protein_coding	9.01828	10.4184	4.30251	2.8645	3.28776	13.2289	2.85526
ENSMUSG00000018474	Chd3	chromodomain helicase DNA binding protein 3 [Source:MGI Symbol;Acc:MGI:1344395]	2747.18	0.362686	protein_coding	863.5	2690.56	2455.5	2072.94	3150.77	2263.16	2583.06
ENSMUSG00000018476	Kdm6b	KDM1 lysine (K)-specific demethylase 6B [Source:MGI Symbol;Acc:MGI:2448492]	547.116	0.998708	protein_coding	139.783	647.246	622.635	432.539	541.385	392.797	512.044
ENSMUSG00000018481	Appbp2	amyloid beta precursor protein (cytoplasmic tail) binding protein 2 [Source:MGI Symbol;Acc:MGI:1914134]	784.396	0.650181	protein_coding	703.426	584.735	701.924	652.15	692.621	727.59	735.707
ENSMUSG00000018486	Wnt9b	wingless-type MMTV integration site family. member 9B [Source:MGI Symbol;Acc:MGI:1197020]	52.8766	0.414683	protein_coding	21.4184	50.7899	29.5029	33.4191	84.3858	23.405	42.829
ENSMUSG00000018500	Adora2b	adenosine A2b receptor [Source:MGI Symbol;Acc:MGI:99403]	1.12667	0.148763	protein_coding	0	0	0	2.8645	0	4.07043	0.951755
ENSMUSG00000018501	Ncor1	nuclear receptor co-repressor 1 [Source:MGI Symbol;Acc:MGI:1349717]	3219.83	0.802121	protein_coding	2138.46	3547.48	2871	2705.04	3006.11	2669.19	2595.44
ENSMUSG00000018507	Trpv2	transient receptor potential cation channel. subfamily V. member 2 [Source:MGI Symbol;Acc:MGI:1341836]	45.6631	0.600377	protein_coding	31.564	50.7899	42.4105	34.3739	49.3164	29.5106	32.3597
ENSMUSG00000018509	Cenpv	centromere protein V [Source:MGI Symbol;Acc:MGI:1920389]	685.362	0.034912	protein_coding	764.299	664.176	663.201	491.738	593.989	546.456	479.684
ENSMUSG00000018537	Pcgf2	polycomb group ring finger 2 [Source:MGI Symbol;Acc:MGI:99161]	95.3252	0.434216	protein_coding	20.2911	173.207	101.416	85.9349	81.0981	51.898	72.3334
ENSMUSG00000018541	Cwc25	CWC25 spliceosome-associated protein [Source:MGI Symbol;Acc:MGI:1914730]	393.253	0.609513	protein_coding	219.821	425.854	435.783	265.443	369.325	338.863	328.355
ENSMUSG00000018547	Pip4k2b	phosphatidylinositol-5-phosphate 4-kinase. type II. beta [Source:MGI Symbol;Acc:MGI:1934234]	528.714	0.0660291	protein_coding	153.311	419.342	451.764	457.364	546.864	566.808	558.68
ENSMUSG00000018548	Trim37	tripartite motif-containing 37 [Source:MGI Symbol;Acc:MGI:2153072]	412.918	0.0755799	protein_coding	334.804	191.439	347.274	390.526	416.45	392.797	400.689
ENSMUSG00000018554	Ybx2	Y box protein 2 [Source:MGI Symbol;Acc:MGI:1096372]	1.41048	0.683995	protein_coding	0	0	3.07322	1.90966	0	2.03522	2.85526
ENSMUSG00000018559	Ctdnep1	CTD nuclear envelope phosphatase 1 [Source:MGI Symbol;Acc:MGI:1914431]	1176.09	0.722876	protein_coding	546.733	1409.09	1239.74	1035.04	1099.21	1000.31	803.281
ENSMUSG00000018565	Elp5	elongator acetyltransferase complex subunit 5 [Source:MGI Symbol;Acc:MGI:1859017]	775.416	0.242209	protein_coding	607.607	910.312	746.793	670.292	613.715	656.357	609.123
ENSMUSG00000018566	Slc2a4	solute carrier family 2 (facilitated glucose transporter). member 4 [Source:MGI Symbol;Acc:MGI:95758]	88.9665	0.912123	protein_coding	36.0731	5.20922	198.53	112.67	28.4939	16.2817	197.013
ENSMUSG00000018567	Gabarap	gamma-aminobutyric acid receptor associated protein [Source:MGI Symbol;Acc:MGI:1861742]	9314.85	0.00471173	protein_coding	14012.2	9008.05	8777.74	6743.98	6894.43	7393.94	5479.25
ENSMUSG00000018569	Cldn7	claudin 7 [Source:MGI Symbol;Acc:MGI:1859285]	12.813	0.246746	protein_coding	5.63642	10.4184	9.21967	11.458	7.67144	22.3874	15.2281
ENSMUSG00000018570	2810408A11Rik	RIKEN cDNA 2810408A11 gene [Source:MGI Symbol;Acc:MGI:1917669]	1.90698	0.456244	protein_coding	3.38185	3.90692	1.22929	1.90966	0	1.01761	1.90351
ENSMUSG00000018572	Phf23	PHD finger protein 23 [Source:MGI Symbol;Acc:MGI:1925496]	685.894	0.00244911	protein_coding	659.462	797.011	800.882	454.5	528.233	548.491	484.443
ENSMUSG00000018574	Acadvl	acyl-Coenzyme A dehydrogenase. very long chain [Source:MGI Symbol;Acc:MGI:895149]	4747.99	1.12e-08	protein_coding	1578.2	2561.64	2263.74	4530.68	5248.36	5534.77	6270.16
ENSMUSG00000018581	Dnah11	dynein. axonemal. heavy chain 11 [Source:MGI Symbol;Acc:MGI:1100864]	1.70613	0.353105	protein_coding	1.12728	0	0.614644	0	1.09592	6.10565	1.90351
ENSMUSG00000018583	G3bp1	GTPase activating protein (SH3 domain) binding protein 1 [Source:MGI Symbol;Acc:MGI:1351465]	1705.06	0.952247	protein_coding	1229.87	1618.77	1536.61	1244.15	1653.74	1551.85	1446.67
ENSMUSG00000018585	Atox1	antioxidant 1 copper chaperone [Source:MGI Symbol;Acc:MGI:1333855]	4600.47	0.0294899	protein_coding	5723.23	4580.21	4048.05	3289.4	3764.49	3867.93	3165.54
ENSMUSG00000018593	Sparc	secreted acidic cysteine rich glycoprotein [Source:MGI Symbol;Acc:MGI:98373]	1686.09	0.862284	protein_coding	1316.67	1749	1473.92	1670.96	1347.98	1469.43	1426.68
ENSMUSG00000018599	Mief2	mitochondrial elongation factor 2 [Source:MGI Symbol;Acc:MGI:2144199]	797.838	0.713327	protein_coding	766.554	661.571	709.914	650.24	733.171	568.843	761.404
ENSMUSG00000018604	Tbx3	T-box 3 [Source:MGI Symbol;Acc:MGI:98495]	1097.86	0.964981	protein_coding	422.732	609.479	1965.63	984.432	743.034	970.798	1245.85
ENSMUSG00000018623	Mmp7	matrix metallopeptidase 7 [Source:MGI Symbol;Acc:MGI:103189]	1.18839	0.883282	protein_coding	2.25457	1.30231	0	0.954832	0	0	3.80702
ENSMUSG00000018634	Crhr1	corticotropin releasing hormone receptor 1 [Source:MGI Symbol;Acc:MGI:88498]	1.09895	0.90943	protein_coding	0	2.60461	0	0	0	5.08804	0
ENSMUSG00000018648	Dusp14	dual specificity phosphatase 14 [Source:MGI Symbol;Acc:MGI:1927168]	30.319	0.907248	protein_coding	59.7461	6.51153	17.21	29.5998	23.0143	12.2113	40.9255
ENSMUSG00000018651	Tada2a	transcriptional adaptor 2A [Source:MGI Symbol;Acc:MGI:2144471]	127.826	0.926076	protein_coding	113.856	125.021	100.187	89.7542	111.784	142.465	99.9343
ENSMUSG00000018654	Ikzf1	IKAROS family zinc finger 1 [Source:MGI Symbol;Acc:MGI:1342540]	63.4464	0.55849	protein_coding	39.455	67.7199	44.869	79.251	53.7001	70.215	35.2149
ENSMUSG00000018659	Pnpo	pyridoxine 5'-phosphate oxidase [Source:MGI Symbol;Acc:MGI:2144151]	4343.93	0.320384	protein_coding	2534.14	5232.66	4702.03	3337.14	4298.2	3008.05	2997.08
ENSMUSG00000018661	Cog1	component of oligomeric golgi complex 1 [Source:MGI Symbol;Acc:MGI:1333873]	409.412	0.0141164	protein_coding	120.619	346.413	261.224	393.391	421.929	412.131	488.25
ENSMUSG00000018666	Cbx1	chromobox 1 [Source:MGI Symbol;Acc:MGI:105369]	971.044	0.581055	protein_coding	1022.45	858.219	773.223	722.808	866.873	902.618	784.246
ENSMUSG00000018669	Cdk5rap3	CDK5 regulatory subunit associated protein 3 [Source:MGI Symbol;Acc:MGI:1933126]	2385.28	0.983402	protein_coding	2348.13	2216.52	1643.56	1830.41	2184.17	2418.85	1871.15
ENSMUSG00000018672	Copz2	coatomer protein complex. subunit zeta 2 [Source:MGI Symbol;Acc:MGI:1929008]	1071.22	0.52804	protein_coding	565.897	875.149	1153.07	1007.35	1017.01	845.632	1017.43
ENSMUSG00000018677	Slc25a39	solute carrier family 25. member 39 [Source:MGI Symbol;Acc:MGI:1196386]	20461.1	0.815499	protein_coding	10668.6	21305.7	22034.4	16738.2	20418.1	15999.9	15644.9
ENSMUSG00000018678	Sp2	Sp2 transcription factor [Source:MGI Symbol;Acc:MGI:1926162]	99.5984	0.236379	protein_coding	20.2911	88.5568	91.582	88.7994	107.4	87.5143	105.645
ENSMUSG00000018697	Aatf	apoptosis antagonizing transcription factor [Source:MGI Symbol;Acc:MGI:1929608]	388.319	0.754835	protein_coding	294.221	432.365	315.313	329.417	353.982	299.177	339.776
ENSMUSG00000018698	Lhx1	LIM homeobox protein 1 [Source:MGI Symbol;Acc:MGI:99783]	2.1059	0.0881749	protein_coding	0	0	0	0	4.38368	4.07043	1.90351
ENSMUSG00000018707	Dync1h1	dynein cytoplasmic 1 heavy chain 1 [Source:MGI Symbol;Acc:MGI:103147]	2691.15	0.0422477	protein_coding	1076.56	2353.27	1918.92	2256.27	2848.3	2516.54	3019.92
ENSMUSG00000018727	Cpsf4l	cleavage and polyadenylation specific factor 4-like [Source:MGI Symbol;Acc:MGI:1277182]	298.522	0.12706	protein_coding	362.986	201.857	391.528	282.63	232.335	140.43	245.553
ENSMUSG00000018733	Pex12	peroxisomal biogenesis factor 12 [Source:MGI Symbol;Acc:MGI:2144177]	335.673	0.266789	protein_coding	304.367	170.602	301.79	351.378	300.282	330.723	290.285
ENSMUSG00000018736	Ndel1	nudE neurodevelopment protein 1 like 1 [Source:MGI Symbol;Acc:MGI:1932915]	1100.49	0.302813	protein_coding	826.3	936.358	907.215	952.922	1013.73	1091.89	961.272
ENSMUSG00000018740	Slc25a35	solute carrier family 25. member 35 [Source:MGI Symbol;Acc:MGI:1919248]	36.0089	0.0647764	protein_coding	15.782	13.0231	35.0347	35.3288	28.4939	40.7043	55.2018
ENSMUSG00000018750	Zbtb4	zinc finger and BTB domain containing 4 [Source:MGI Symbol;Acc:MGI:1922830]	413.84	0.249714	protein_coding	284.076	349.018	350.962	381.933	383.572	374.48	389.268
ENSMUSG00000018752	Tnfsfm13	tumor necrosis factor (ligand) superfamily. membrane-bound member 13 [Source:MGI Symbol;Acc:MGI:3845075]	5.76419	0.628841	protein_coding	7.89099	5.20922	6.14644	3.81933	2.19184	8.14086	4.75877
ENSMUSG00000018761	Mpdu1	mannose-P-dolichol utilization defect 1 [Source:MGI Symbol;Acc:MGI:1346040]	2924.04	0.61229	protein_coding	2484.54	2223.04	3270.52	2675.44	2618.15	2463.63	2114.8
ENSMUSG00000018765	Fxr2	fragile X mental retardation. autosomal homolog 2 [Source:MGI Symbol;Acc:MGI:1346074]	1234.29	0.274648	protein_coding	592.952	1264.54	977.899	1076.1	1163.87	1198.74	1202.07
ENSMUSG00000018770	Atp5g3	ATP synthase. H+ transporting. mitochondrial F0 complex. subunit C3 (subunit 9) [Source:MGI Symbol;Acc:MGI:2442035]	16340.9	0.0408641	protein_coding	20609	15389.3	14905.1	13664.6	12166.9	11773.7	13711
ENSMUSG00000018774	Cd68	CD68 antigen [Source:MGI Symbol;Acc:MGI:88342]	174.779	0.0500935	protein_coding	119.492	131.533	113.095	171.87	175.347	203.522	133.246
ENSMUSG00000018776	Slc35g3	solute carrier family 35. member G3 [Source:MGI Symbol;Acc:MGI:1927128]	1.7261	0.0795924	protein_coding	0	0	0	0.954832	0	10.1761	0.951755
ENSMUSG00000018796	Acsl1	acyl-CoA synthetase long-chain family member 1 [Source:MGI Symbol;Acc:MGI:102797]	32852	0.774132	protein_coding	18827.9	23859.5	38465.7	29417.4	33866.1	19367.1	32294
ENSMUSG00000018800	Abca5	ATP-binding cassette. sub-family A (ABC1). member 5 [Source:MGI Symbol;Acc:MGI:2386607]	194.37	0.183625	protein_coding	133.02	89.8591	204.062	198.605	175.347	174.011	210.338
ENSMUSG00000018809	Smyd4	SET and MYND domain containing 4 [Source:MGI Symbol;Acc:MGI:2442796]	162.625	0.319717	protein_coding	196.148	126.324	151.817	133.676	139.182	144.5	107.548
ENSMUSG00000018819	Lsp1	lymphocyte specific 1 [Source:MGI Symbol;Acc:MGI:96832]	62.3887	0.488448	protein_coding	27.0548	52.0922	67.6109	63.9737	49.3164	85.4791	41.8772
ENSMUSG00000018820	Zfyve27	zinc finger. FYVE domain containing 27 [Source:MGI Symbol;Acc:MGI:1919602]	499.017	0.0961971	protein_coding	262.657	408.924	430.866	488.874	444.944	458.941	552.97
ENSMUSG00000018821	Avpi1	arginine vasopressin-induced 1 [Source:MGI Symbol;Acc:MGI:1916784]	1682.07	0.00183078	protein_coding	3196.98	1478.12	1642.94	1086.6	996.191	1235.38	1142.11
ENSMUSG00000018822	Sfrp5	secreted frizzled-related sequence protein 5 [Source:MGI Symbol;Acc:MGI:1860298]	1.75195	0.127501	protein_coding	0	1.30231	0	1.90966	1.09592	3.05282	3.80702
ENSMUSG00000018830	Myh11	myosin. heavy polypeptide 11. smooth muscle [Source:MGI Symbol;Acc:MGI:102643]	98.7811	0.237335	protein_coding	15.782	100.278	29.5029	61.1092	58.0838	19.3346	349.294
ENSMUSG00000018841	Rad51d	RAD51 paralog D [Source:MGI Symbol;Acc:MGI:1261809]	367.038	0.649047	protein_coding	325.785	235.717	358.338	336.101	330.968	300.194	351.198
ENSMUSG00000018844	Fndc8	fibronectin type III domain containing 8 [Source:MGI Symbol;Acc:MGI:1926169]	1.58808	0.655941	protein_coding	0	0	3.07322	2.8645	1.09592	2.03522	0.951755
ENSMUSG00000018845	Unc45b	unc-45 myosin chaperone B [Source:MGI Symbol;Acc:MGI:2443377]	39.6218	0.408362	protein_coding	19.1638	27.3484	39.9519	46.7868	42.7409	23.405	35.2149
ENSMUSG00000018846	Pank3	pantothenate kinase 3 [Source:MGI Symbol;Acc:MGI:2387464]	2798.19	0.0545189	protein_coding	2085.48	1630.49	2453.66	2994.35	2508.56	2490.09	2916.18
ENSMUSG00000018848	Rars	arginyl-tRNA synthetase [Source:MGI Symbol;Acc:MGI:1914297]	956.408	0.551459	protein_coding	865.755	912.916	609.727	808.743	775.911	1154.99	790.908
ENSMUSG00000018849	Wwc1	WW. C2 and coiled-coil domain containing 1 [Source:MGI Symbol;Acc:MGI:2388637]	2334.46	0.177121	protein_coding	1011.17	2036.81	1671.22	1362.55	3031.31	2391.38	1805.48
ENSMUSG00000018858	Mrpl58	mitochondrial ribosomal protein L58 [Source:MGI Symbol;Acc:MGI:1915822]	1439.72	0.000156416	protein_coding	2109.15	1730.76	1405.08	989.206	942.491	1134.63	824.22
ENSMUSG00000018861	Fdxr	ferredoxin reductase [Source:MGI Symbol;Acc:MGI:104724]	938.416	0.322445	protein_coding	625.643	1202.03	897.381	761.001	794.542	683.833	809.943
ENSMUSG00000018868	Pnpla5	patatin-like phospholipase domain containing 5 [Source:MGI Symbol;Acc:MGI:1923022]	22.0799	0.912946	protein_coding	3.38185	0	56.5473	23.8708	0	5.08804	65.6711
ENSMUSG00000018882	Mrpl45	mitochondrial ribosomal protein L45 [Source:MGI Symbol;Acc:MGI:1914286]	1400.74	0.058499	protein_coding	1621.04	1195.52	1478.22	1223.14	1055.37	1085.79	1090.71
ENSMUSG00000018893	Mb	myoglobin [Source:MGI Symbol;Acc:MGI:96922]	1.82902	0.759795	protein_coding	0	0	1.84393	0	5.4796	0	0
ENSMUSG00000018899	Irf1	interferon regulatory factor 1 [Source:MGI Symbol;Acc:MGI:96590]	689.749	0.767035	protein_coding	799.245	388.087	764.003	750.498	435.08	616.67	639.579
ENSMUSG00000018900	Slc22a5	solute carrier family 22 (organic cation transporter). member 5 [Source:MGI Symbol;Acc:MGI:1329012]	949.049	0.0723845	protein_coding	542.224	721.477	760.315	970.109	1035.64	719.449	858.483
ENSMUSG00000018906	P4ha2	procollagen-proline. 2-oxoglutarate 4-dioxygenase (proline 4-hydroxylase). alpha II polypeptide [Source:MGI Symbol;Acc:MGI:894286]	190.235	0.173962	protein_coding	140.911	167.997	124.158	168.05	174.251	211.662	170.364
ENSMUSG00000018907	Alox12e	arachidonate lipoxygenase. epidermal [Source:MGI Symbol;Acc:MGI:1274790]	0.961162	0.266876	protein_coding	0	0	0	0	0	1.01761	5.71053
ENSMUSG00000018909	Arrb1	arrestin. beta 1 [Source:MGI Symbol;Acc:MGI:99473]	259.481	0.0288845	protein_coding	98.0738	207.067	172.715	272.127	298.09	177.064	293.141
ENSMUSG00000018919	Tm4sf5	transmembrane 4 superfamily member 5 [Source:MGI Symbol;Acc:MGI:1922854]	2.26455	0.0177462	protein_coding	0	0	0	1.90966	1.09592	5.08804	6.66228
ENSMUSG00000018920	Cxcl16	chemokine (C-X-C motif) ligand 16 [Source:MGI Symbol;Acc:MGI:1932682]	157.915	0.0346355	protein_coding	184.875	175.811	148.129	136.541	117.263	117.025	108.5
ENSMUSG00000018921	Pelp1	proline. glutamic acid and leucine rich protein 1 [Source:MGI Symbol;Acc:MGI:1922523]	412.381	0.258287	protein_coding	151.056	468.83	287.039	394.346	395.627	402.973	391.171
ENSMUSG00000018923	Med11	mediator complex subunit 11 [Source:MGI Symbol;Acc:MGI:1913422]	328.603	0.0389007	protein_coding	361.858	338.599	316.542	258.759	267.404	271.701	217.952
ENSMUSG00000018924	Alox15	arachidonate 15-lipoxygenase [Source:MGI Symbol;Acc:MGI:87997]	1.39563	0.299524	protein_coding	0	0	0.614644	3.81933	2.19184	0	0.951755
ENSMUSG00000018925	Heatr9	HEAT repeat containing 9 [Source:MGI Symbol;Acc:MGI:3650286]	1.16162	0.163047	protein_coding	4.50914	2.60461	0	0	0	1.01761	0
ENSMUSG00000018927	Ccl6	chemokine (C-C motif) ligand 6 [Source:MGI Symbol;Acc:MGI:98263]	167.646	0.651126	protein_coding	254.766	121.114	111.251	184.283	111.784	186.222	92.3202
ENSMUSG00000018930	Ccl4	chemokine (C-C motif) ligand 4 [Source:MGI Symbol;Acc:MGI:98261]	4.30313	0.0797205	protein_coding	2.25457	0	1.22929	9.54832	6.57552	2.03522	1.90351
ENSMUSG00000018931	Natd1	N-acetyltransferase domain containing 1 [Source:MGI Symbol;Acc:MGI:1344388]	211.759	0.124751	protein_coding	63.128	162.788	199.145	190.012	215.896	184.187	251.263
ENSMUSG00000018932	Map2k3	mitogen-activated protein kinase kinase 3 [Source:MGI Symbol;Acc:MGI:1346868]	2934.23	0.610097	protein_coding	2141.84	2207.41	2870.39	2618.15	2955.7	2151.22	2639.22
ENSMUSG00000018965	Ywhah	tyrosine 3-monooxygenase/tryptophan 5-monooxygenase activation protein. eta polypeptide [Source:MGI Symbol;Acc:MGI:109194]	1660.74	0.0696374	protein_coding	952.556	1116.08	1541.53	1606.03	1652.65	1633.26	1470.46
ENSMUSG00000018973	Hoxb1	homeobox B1 [Source:MGI Symbol;Acc:MGI:96182]	0.872235	0.398627	protein_coding	0	0	0	0	0	6.10565	0
ENSMUSG00000018974	Sart3	squamous cell carcinoma antigen recognized by T cells 3 [Source:MGI Symbol;Acc:MGI:1858230]	409.102	0.960416	protein_coding	210.802	433.668	411.197	299.817	385.764	368.374	368.329
ENSMUSG00000018983	E2f2	E2F transcription factor 2 [Source:MGI Symbol;Acc:MGI:1096341]	41.2269	0.172037	protein_coding	32.6913	16.93	33.8054	29.5998	40.549	47.8276	46.636
ENSMUSG00000018986	Slfn3	schlafen 3 [Source:MGI Symbol;Acc:MGI:1329005]	1.37571	0.277858	protein_coding	0	3.90692	3.68787	0	0	2.03522	0
ENSMUSG00000018995	Nars2	asparaginyl-tRNA synthetase 2 (mitochondrial)(putative) [Source:MGI Symbol;Acc:MGI:2142075]	557.077	0.0716525	protein_coding	858.991	513.108	420.417	443.997	414.258	409.078	425.434
ENSMUSG00000018999	Slc35b4	solute carrier family 35. member B4 [Source:MGI Symbol;Acc:MGI:1931249]	698.104	0.282536	protein_coding	245.748	524.829	757.856	690.343	726.595	593.265	621.496
ENSMUSG00000019027	Dnah1	dynein. axonemal. heavy chain 1 [Source:MGI Symbol;Acc:MGI:107721]	4.43864	0.577583	protein_coding	10.1456	1.30231	4.30251	1.90966	2.19184	7.12326	1.90351
ENSMUSG00000019039	Dalrd3	DALR anticodon binding domain containing 3 [Source:MGI Symbol;Acc:MGI:1915039]	954.591	0.625886	protein_coding	640.298	1002.78	706.226	660.744	928.244	847.668	967.935
ENSMUSG00000019054	Fis1	fission. mitochondrial 1 [Source:MGI Symbol;Acc:MGI:1913687]	3478.72	0.00128943	protein_coding	5283.58	3573.53	3296.34	2315.47	2572.12	2663.08	2074.83
ENSMUSG00000019055	Plod1	procollagen-lysine. 2-oxoglutarate 5-dioxygenase 1 [Source:MGI Symbol;Acc:MGI:99907]	2069.65	0.175525	protein_coding	896.191	1894.85	1669.99	1744.48	2267.46	1721.79	2025.33
ENSMUSG00000019066	Rab3d	RAB3D. member RAS oncogene family [Source:MGI Symbol;Acc:MGI:97844]	429.921	0.0625168	protein_coding	174.729	244.833	422.261	329.417	464.67	484.381	424.483
ENSMUSG00000019080	Mfsd3	major facilitator superfamily domain containing 3 [Source:MGI Symbol;Acc:MGI:1916822]	441.918	0.0243774	protein_coding	430.623	596.456	400.748	333.236	321.105	325.635	364.522
ENSMUSG00000019082	Slc25a22	solute carrier family 25 (mitochondrial carrier. glutamate). member 22 [Source:MGI Symbol;Acc:MGI:1915517]	6917.85	0.472481	protein_coding	1439.54	8395.96	5973.11	7883.09	6150.3	4659.63	7772.98
ENSMUSG00000019087	Atp6ap1	ATPase. H+ transporting. lysosomal accessory protein 1 [Source:MGI Symbol;Acc:MGI:109629]	1870.93	0.745428	protein_coding	1474.49	1625.28	1915.85	1612.71	1677.85	1724.85	1387.66
ENSMUSG00000019088	Dnase1l1	deoxyribonuclease 1-like 1 [Source:MGI Symbol;Acc:MGI:109628]	154	0.842097	protein_coding	133.02	122.417	156.12	137.496	138.086	155.694	97.079
ENSMUSG00000019102	Aldh3a1	aldehyde dehydrogenase family 3. subfamily A1 [Source:MGI Symbol;Acc:MGI:1353451]	1.02205	0.238935	protein_coding	0	0	0	1.90966	1.09592	3.05282	0
ENSMUSG00000019122	Ccl9	chemokine (C-C motif) ligand 9 [Source:MGI Symbol;Acc:MGI:104533]	1476.26	0.00011805	protein_coding	2873.45	1871.41	1310.42	767.685	721.115	1169.23	899.408
ENSMUSG00000019132	BC005537	cDNA sequence BC005537 [Source:MGI Symbol;Acc:MGI:2441726]	6066.28	0.5949	protein_coding	7123.31	3155.49	6761.7	5595.31	5086.16	4048.04	5607.74
ENSMUSG00000019139	Isyna1	myo-inositol 1-phosphate synthase A1 [Source:MGI Symbol;Acc:MGI:1919030]	139.835	0.526586	protein_coding	43.9641	205.764	59.6205	109.806	158.908	134.324	107.548
ENSMUSG00000019143	Hars2	histidyl-tRNA synthetase 2 [Source:MGI Symbol;Acc:MGI:1918041]	613.057	0.432784	protein_coding	648.189	414.133	404.436	548.073	587.413	479.293	622.448
ENSMUSG00000019146	Cacng2	calcium channel. voltage-dependent. gamma subunit 2 [Source:MGI Symbol;Acc:MGI:1316660]	2.09862	0.463496	protein_coding	0	2.60461	0	1.90966	0	10.1761	0
ENSMUSG00000019158	Tmem160	transmembrane protein 160 [Source:MGI Symbol;Acc:MGI:1916344]	1716.97	3.28e-05	protein_coding	2979.41	2127.97	1572.87	952.922	1065.23	1212.99	1042.17
ENSMUSG00000019173	Rab5c	RAB5C. member RAS oncogene family [Source:MGI Symbol;Acc:MGI:105306]	3882.61	0.778394	protein_coding	2804.68	4017.61	3552.03	3205.37	3492.7	3536.19	3077.02
ENSMUSG00000019178	Styxl1	serine/threonine/tyrosine interacting-like 1 [Source:MGI Symbol;Acc:MGI:1923821]	7.49778	0.163643	protein_coding	5.63642	5.20922	0	9.54832	6.57552	13.2289	5.71053
ENSMUSG00000019179	Mdh2	malate dehydrogenase 2. NAD (mitochondrial) [Source:MGI Symbol;Acc:MGI:97050]	8712.86	0.958537	protein_coding	7390.48	8224.06	7404.62	7442.91	7447.87	8082.86	7549.32
ENSMUSG00000019188	H13	histocompatibility 13 [Source:MGI Symbol;Acc:MGI:95886]	4482.81	0.123169	protein_coding	4409.94	5499.64	3916.51	3157.63	3373.24	4753.25	2896.19
ENSMUSG00000019189	Rnf145	ring finger protein 145 [Source:MGI Symbol;Acc:MGI:1921565]	612.332	0.0327012	protein_coding	323.531	313.856	590.673	539.48	566.591	688.921	696.685
ENSMUSG00000019194	Scn1b	sodium channel. voltage-gated. type I. beta [Source:MGI Symbol;Acc:MGI:98247]	98.3526	0.831845	protein_coding	52.9824	122.417	90.9674	74.4769	84.3858	101.761	77.0921
ENSMUSG00000019210	Atp6v1e1	ATPase. H+ transporting. lysosomal V1 subunit E1 [Source:MGI Symbol;Acc:MGI:894326]	3372.17	0.0694109	protein_coding	3410.04	3613.9	3080.6	2684.03	2675.14	3021.28	2445.06
ENSMUSG00000019214	Chtf18	CTF18. chromosome transmission fidelity factor 18 [Source:MGI Symbol;Acc:MGI:2384887]	7.30003	0.614844	protein_coding	0	7.81383	5.5318	4.77416	10.9592	9.15847	1.90351
ENSMUSG00000019230	Lhx9	LIM homeobox protein 9 [Source:MGI Symbol;Acc:MGI:1316721]	0.902476	0.562308	protein_coding	0	0	1.22929	0	0	5.08804	0
ENSMUSG00000019232	Etnppl	ethanolamine phosphate phospholyase [Source:MGI Symbol;Acc:MGI:1919010]	3330.34	0.673831	protein_coding	3431.46	3471.95	2183.22	3351.46	3043.37	1857.13	2930.45
ENSMUSG00000019235	Rps6kl1	ribosomal protein S6 kinase-like 1 [Source:MGI Symbol;Acc:MGI:2443413]	49.5211	0.0721806	protein_coding	63.128	46.883	55.9326	39.1481	40.549	22.3874	38.0702
ENSMUSG00000019254	Ppp1r12c	protein phosphatase 1. regulatory subunit 12C [Source:MGI Symbol;Acc:MGI:1924258]	990.835	0.541656	protein_coding	872.518	949.381	891.849	869.852	851.53	879.213	769.97
ENSMUSG00000019256	Ahr	aryl-hydrocarbon receptor [Source:MGI Symbol;Acc:MGI:105043]	1062.06	0.646554	protein_coding	1725.87	647.246	555.024	916.639	1047.7	749.977	744.272
ENSMUSG00000019261	Map1s	microtubule-associated protein 1S [Source:MGI Symbol;Acc:MGI:2443304]	209.383	0.440524	protein_coding	90.1828	230.508	164.725	178.554	201.649	244.226	154.184
ENSMUSG00000019278	Dpep1	dipeptidase 1 [Source:MGI Symbol;Acc:MGI:94917]	15.8992	0.350848	protein_coding	14.6547	27.3484	11.6782	5.72899	10.9592	7.12326	22.8421
ENSMUSG00000019295	Tmem129	transmembrane protein 129 [Source:MGI Symbol;Acc:MGI:1915616]	657.188	0.409951	protein_coding	476.841	554.782	580.224	619.686	607.14	573.931	580.57
ENSMUSG00000019297	Nop9	NOP9 nucleolar protein [Source:MGI Symbol;Acc:MGI:1915092]	681.263	0.205195	protein_coding	842.082	622.502	550.721	529.932	533.713	585.125	571.053
ENSMUSG00000019301	Hsd17b1	hydroxysteroid (17-beta) dehydrogenase 1 [Source:MGI Symbol;Acc:MGI:105077]	5.35151	0.308419	protein_coding	7.89099	9.11614	3.07322	1.90966	3.28776	5.08804	3.80702
ENSMUSG00000019302	Atp6v0a1	ATPase. H+ transporting. lysosomal V0 subunit A1 [Source:MGI Symbol;Acc:MGI:103286]	1580.89	0.554885	protein_coding	347.204	1652.63	1676.75	1439.89	1546.34	1454.16	1402.89
ENSMUSG00000019303	Psmc3ip	proteasome (prosome. macropain) 26S subunit. ATPase 3. interacting protein [Source:MGI Symbol;Acc:MGI:1098610]	15.6009	0.589814	protein_coding	9.01828	13.0231	11.6782	3.81933	17.5347	21.3698	15.2281
ENSMUSG00000019312	Grb7	growth factor receptor bound protein 7 [Source:MGI Symbol;Acc:MGI:102683]	3902.03	0.538179	protein_coding	2760.72	3392.51	3780.68	3590.17	2827.47	4067.38	4067.8
ENSMUSG00000019320	Noxo1	NADPH oxidase organizer 1 [Source:MGI Symbol;Acc:MGI:1919143]	6.88638	0.481549	protein_coding	6.76371	0	5.5318	8.59349	8.76736	4.07043	5.71053
ENSMUSG00000019326	Aoc3	amine oxidase. copper containing 3 [Source:MGI Symbol;Acc:MGI:1306797]	6.59336	0.466318	protein_coding	0	5.20922	6.76109	8.59349	6.57552	1.01761	11.4211
ENSMUSG00000019338	Zfp687	zinc finger protein 687 [Source:MGI Symbol;Acc:MGI:1925516]	293.261	0.271492	protein_coding	125.129	255.252	272.902	206.244	287.131	329.705	289.333
ENSMUSG00000019362	D8Ertd738e	DNA segment. Chr 8. ERATO Doi 738. expressed [Source:MGI Symbol;Acc:MGI:1289231]	3698.02	2.71e-05	protein_coding	5270.06	4468.21	3682.95	2338.38	2563.36	2768.91	2230.91
ENSMUSG00000019368	Sec14l4	SEC14-like lipid binding 4 [Source:MGI Symbol;Acc:MGI:2144095]	5404.9	0.708721	protein_coding	2279.37	5013.88	5883.99	4728.33	5545.36	3632.86	5205.15
ENSMUSG00000019370	Calm3	calmodulin 3 [Source:MGI Symbol;Acc:MGI:103249]	2294.89	0.951711	protein_coding	1618.78	2111.04	2317.21	1826.59	2024.16	2254	1888.28
ENSMUSG00000019373	Cops3	COP9 signalosome subunit 3 [Source:MGI Symbol;Acc:MGI:1349409]	406.595	0.0138771	protein_coding	326.913	277.391	210.823	371.43	430.697	407.043	391.171
ENSMUSG00000019428	Fkbp8	FK506 binding protein 8 [Source:MGI Symbol;Acc:MGI:1341070]	13550.3	0.110299	protein_coding	12760.9	13499.7	12812.9	10465.9	12289.6	10466.1	10267.5
ENSMUSG00000019432	Ddx39b	DEAD box helicase 39b [Source:MGI Symbol;Acc:MGI:99240]	933.316	0.963223	protein_coding	508.405	1312.72	620.791	778.188	801.118	964.692	746.176
ENSMUSG00000019433	Gipc1	GIPC PDZ domain containing family. member 1 [Source:MGI Symbol;Acc:MGI:1926252]	551.363	0.964154	protein_coding	535.46	453.202	454.837	438.268	501.931	489.469	484.443
ENSMUSG00000019437	Tlcd1	TLC domain containing 1 [Source:MGI Symbol;Acc:MGI:1915572]	1226.38	0.921498	protein_coding	1265.94	605.572	1417.98	1421.74	802.213	882.266	1386.71
ENSMUSG00000019461	Plscr3	phospholipid scramblase 3 [Source:MGI Symbol;Acc:MGI:1917560]	248.391	0.638294	protein_coding	76.6554	213.578	311.625	260.669	221.376	226.927	206.531
ENSMUSG00000019467	Arhgef25	Rho guanine nucleotide exchange factor (GEF) 25 [Source:MGI Symbol;Acc:MGI:1277173]	26.0289	0.520519	protein_coding	4.50914	27.3484	28.2736	28.645	17.5347	19.3346	39.022
ENSMUSG00000019470	Xab2	XPA binding protein 2 [Source:MGI Symbol;Acc:MGI:1914689]	686.364	0.43648	protein_coding	573.788	807.429	561.17	562.396	568.783	501.681	660.518
ENSMUSG00000019471	Cdc37	cell division cycle 37 [Source:MGI Symbol;Acc:MGI:109531]	3913.24	0.196745	protein_coding	3455.13	4470.82	3364.56	3037.32	3344.75	3126.09	3249.29
ENSMUSG00000019478	Rab4a	RAB4A. member RAS oncogene family [Source:MGI Symbol;Acc:MGI:105069]	1448.5	0.187756	protein_coding	1166.74	1396.07	1653.39	1241.28	1227.43	1133.62	1093.57
ENSMUSG00000019487	Trip10	thyroid hormone receptor interactor 10 [Source:MGI Symbol;Acc:MGI:2146901]	329.434	0.965553	protein_coding	153.311	414.133	296.259	252.076	280.556	338.863	290.285
ENSMUSG00000019494	Cops6	COP9 signalosome subunit 6 [Source:MGI Symbol;Acc:MGI:1349439]	3847.97	0.0645382	protein_coding	5731.12	4082.73	2598.72	2875	2847.2	3053.84	2900
ENSMUSG00000019505	Ubb	ubiquitin B [Source:MGI Symbol;Acc:MGI:98888]	10338.2	0.879472	protein_coding	7462.63	12589.4	6906.76	8272.66	10446.3	8362.7	7880.53
ENSMUSG00000019518	Ap4m1	adaptor-related protein complex AP-4. mu 1 [Source:MGI Symbol;Acc:MGI:1337063]	132.548	0.608251	protein_coding	152.183	110.696	110.021	101.212	105.208	97.6904	145.618
ENSMUSG00000019528	Gyg	glycogenin [Source:MGI Symbol;Acc:MGI:1351614]	193.953	0.899346	protein_coding	287.458	98.9752	141.983	215.792	147.949	186.222	131.342
ENSMUSG00000019539	Rcn3	reticulocalbin 3. EF-hand calcium binding domain [Source:MGI Symbol;Acc:MGI:1277122]	160.776	0.668591	protein_coding	100.328	216.183	135.222	126.038	126.031	155.694	139.908
ENSMUSG00000019558	Slc6a8	solute carrier family 6 (neurotransmitter transporter. creatine). member 8 [Source:MGI Symbol;Acc:MGI:2147834]	158.967	0.798312	protein_coding	118.365	170.602	145.671	150.863	122.743	133.307	148.474
ENSMUSG00000019564	Arid3a	AT rich interactive domain 3A (BRIGHT-like) [Source:MGI Symbol;Acc:MGI:1328360]	34.2654	0.205201	protein_coding	25.9276	18.2323	29.5029	48.6964	20.8225	39.6867	36.1667
ENSMUSG00000019577	Pdk4	pyruvate dehydrogenase kinase. isoenzyme 4 [Source:MGI Symbol;Acc:MGI:1351481]	154.818	0.00124108	protein_coding	57.4915	70.3245	122.314	208.153	127.127	191.31	179.882
ENSMUSG00000019578	Ubxn6	UBX domain protein 6 [Source:MGI Symbol;Acc:MGI:1913780]	2781.28	0.0161635	protein_coding	4520.41	2359.78	2477.63	1980.32	2114.03	2008.76	1893.99
ENSMUSG00000019579	Mydgf	myeloid derived growth factor [Source:MGI Symbol;Acc:MGI:2156020]	2870.4	0.0112839	protein_coding	5020.93	2715.31	2381.75	1789.35	2012.11	2488.05	1673.19
ENSMUSG00000019590	Cyb561	cytochrome b-561 [Source:MGI Symbol;Acc:MGI:103253]	220.979	0.504697	protein_coding	91.3101	244.833	175.174	223.431	235.623	163.835	177.026
ENSMUSG00000019647	Sema6a	sema domain. transmembrane domain (TM). and cytoplasmic domain. (semaphorin) 6A [Source:MGI Symbol;Acc:MGI:1203727]	126.217	0.897753	protein_coding	57.4915	119.812	150.588	128.902	103.016	86.4967	134.197
ENSMUSG00000019659	Ccdc12	coiled-coil domain containing 12 [Source:MGI Symbol;Acc:MGI:1919904]	747.615	0.00606249	protein_coding	782.336	880.359	732.656	551.893	585.221	605.477	510.141
ENSMUSG00000019689	Fmc1	formation of mitochondrial complex V assembly factor 1 [Source:MGI Symbol;Acc:MGI:1913367]	1389.53	0.00763007	protein_coding	2625.45	1101.75	1306.12	910.91	920.573	863.949	1077.39
ENSMUSG00000019699	Akt3	thymoma viral proto-oncogene 3 [Source:MGI Symbol;Acc:MGI:1345147]	61.5663	0.00816865	protein_coding	34.9458	39.0692	36.8787	74.4769	56.9878	63.0917	68.5264
ENSMUSG00000019710	Mrpl24	mitochondrial ribosomal protein L24 [Source:MGI Symbol;Acc:MGI:1914957]	1088.94	0.207673	protein_coding	1022.45	1393.47	830.999	913.774	828.516	887.354	917.492
ENSMUSG00000019715	Gle1	GLE1 RNA export mediator (yeast) [Source:MGI Symbol;Acc:MGI:1921662]	1230.29	0.430405	protein_coding	1141.94	859.522	981.587	1041.72	1215.38	1070.52	1085.95
ENSMUSG00000019718	L3hypdh	L-3-hydroxyproline dehydratase (trans-) [Source:MGI Symbol;Acc:MGI:1914467]	1199.45	0.921334	protein_coding	1560.16	592.549	982.202	1125.75	989.616	978.939	1177.32
ENSMUSG00000019726	Lyst	lysosomal trafficking regulator [Source:MGI Symbol;Acc:MGI:107448]	318.705	1.64e-10	protein_coding	69.8917	106.789	129.075	337.056	463.574	301.212	359.763
ENSMUSG00000019731	Slc35e1	solute carrier family 35. member E1 [Source:MGI Symbol;Acc:MGI:2142403]	1506.96	0.0142934	protein_coding	632.407	1106.96	1194.25	1428.43	1593.47	1453.14	1546.6
ENSMUSG00000019732	Calr3	calreticulin 3 [Source:MGI Symbol;Acc:MGI:1920566]	82.985	0.122848	protein_coding	119.492	63.813	83.5916	63.0189	61.3715	54.9508	73.2851
ENSMUSG00000019734	Tmc4	transmembrane channel-like gene family 4 [Source:MGI Symbol;Acc:MGI:2669035]	17.968	0.55365	protein_coding	15.782	33.8599	4.91715	17.187	14.247	12.2113	13.3246
ENSMUSG00000019737	Syne4	spectrin repeat containing. nuclear envelope family member 4 [Source:MGI Symbol;Acc:MGI:2141950]	38.6765	0.149502	protein_coding	29.3094	93.766	25.8151	19.0966	13.151	48.8452	27.6009
ENSMUSG00000019738	Polr2i	polymerase (RNA) II (DNA directed) polypeptide I [Source:MGI Symbol;Acc:MGI:1917170]	945.489	0.00251032	protein_coding	1224.23	1211.14	816.862	611.092	721.115	756.083	556.777
ENSMUSG00000019761	Krt10	keratin 10 [Source:MGI Symbol;Acc:MGI:96685]	110.603	0.0750558	protein_coding	131.892	92.4637	126.617	83.0704	87.6736	76.3206	88.5132
ENSMUSG00000019762	Iyd	iodotyrosine deiodinase [Source:MGI Symbol;Acc:MGI:1917587]	3085.09	0.931569	protein_coding	3021.12	2120.15	2948.45	2739.41	2848.3	2381.2	2688.71
ENSMUSG00000019763	Rmnd1	required for meiotic nuclear division 1 homolog [Source:MGI Symbol;Acc:MGI:1913334]	724.366	0.282491	protein_coding	958.192	546.968	638.001	698.937	562.207	544.42	559.632
ENSMUSG00000019768	Esr1	estrogen receptor 1 (alpha) [Source:MGI Symbol;Acc:MGI:1352467]	359.327	0.706985	protein_coding	326.913	177.114	467.744	218.656	358.366	278.825	329.307
ENSMUSG00000019773	Fbxo5	F-box protein 5 [Source:MGI Symbol;Acc:MGI:1914391]	35.2395	0.904814	protein_coding	38.3277	24.7438	33.8054	42.0126	25.2062	33.5811	23.7939
ENSMUSG00000019774	Mtrf1l	mitochondrial translational release factor 1-like [Source:MGI Symbol;Acc:MGI:1918830]	164.064	0.639772	protein_coding	200.657	101.58	109.407	167.096	128.223	163.835	149.426
ENSMUSG00000019775	Rgs17	regulator of G-protein signaling 17 [Source:MGI Symbol;Acc:MGI:1927469]	2.72005	0.936012	protein_coding	2.25457	3.90692	0.614644	0.954832	2.19184	4.07043	2.85526
ENSMUSG00000019777	Hdac2	histone deacetylase 2 [Source:MGI Symbol;Acc:MGI:1097691]	781.149	0.209783	protein_coding	1078.81	645.944	636.157	616.821	591.797	734.713	572.005
ENSMUSG00000019779	Frk	fyn-related kinase [Source:MGI Symbol;Acc:MGI:103265]	170.586	0.83075	protein_coding	291.967	35.1623	113.095	170.915	118.359	158.747	187.496
ENSMUSG00000019782	Rwdd1	RWD domain containing 1 [Source:MGI Symbol;Acc:MGI:1913771]	941.096	0.0437184	protein_coding	1605.25	845.196	714.217	710.395	646.593	770.329	649.097
ENSMUSG00000019789	Hey2	hairy/enhancer-of-split related with YRPW motif 2 [Source:MGI Symbol;Acc:MGI:1341884]	3.52491	0.97911	protein_coding	4.50914	0	4.91715	0	2.19184	6.10565	4.75877
ENSMUSG00000019790	Stxbp5	syntaxin binding protein 5 (tomosyn) [Source:MGI Symbol;Acc:MGI:1926058]	468.252	0.0691172	protein_coding	338.185	378.971	333.137	400.075	454.807	445.712	472.07
ENSMUSG00000019791	Hint3	histidine triad nucleotide binding protein 3 [Source:MGI Symbol;Acc:MGI:1914097]	1074.6	0.0132925	protein_coding	2428.17	757.942	920.737	704.666	574.262	843.597	718.575
ENSMUSG00000019792	Trmt11	tRNA methyltransferase 11 [Source:MGI Symbol;Acc:MGI:1920931]	183.145	0.220923	protein_coding	253.639	153.672	153.046	150.863	143.566	177.064	106.597
ENSMUSG00000019794	Katna1	katanin p60 (ATPase-containing) subunit A1 [Source:MGI Symbol;Acc:MGI:1344353]	436.767	0.00734635	protein_coding	480.223	532.643	409.968	356.152	340.831	308.335	288.382
ENSMUSG00000019795	Pcmt1	protein-L-isoaspartate (D-aspartate) O-methyltransferase 1 [Source:MGI Symbol;Acc:MGI:97502]	1468.11	0.882367	protein_coding	1596.24	1027.52	1363.28	1251.78	1094.82	1392.09	1456.18
ENSMUSG00000019796	Lrp11	low density lipoprotein receptor-related protein 11 [Source:MGI Symbol;Acc:MGI:2442989]	72.6111	0.370861	protein_coding	59.7461	41.6738	56.5473	87.8445	81.0981	34.5987	65.6711
ENSMUSG00000019797	Mtres1	mitochondrial transcription rescue factor 1 [Source:MGI Symbol;Acc:MGI:1915101]	650.798	0.00070992	protein_coding	853.355	700.64	650.294	473.597	466.862	468.1	475.877
ENSMUSG00000019802	Sec63	SEC63-like (S. cerevisiae) [Source:MGI Symbol;Acc:MGI:2155302]	4290.54	0.883565	protein_coding	3545.31	3883.48	3633.16	3692.33	3959.56	4139.63	3220.74
ENSMUSG00000019803	Nr2e1	nuclear receptor subfamily 2. group E. member 1 [Source:MGI Symbol;Acc:MGI:1100526]	0.96336	0.199249	protein_coding	0	0	0	4.77416	0	1.01761	0.951755
ENSMUSG00000019804	Snx3	sorting nexin 3 [Source:MGI Symbol;Acc:MGI:1860188]	3014.03	0.647671	protein_coding	1353.87	2905.44	3129.77	2716.5	2899.8	2636.62	2556.41
ENSMUSG00000019806	Aig1	androgen-induced 1 [Source:MGI Symbol;Acc:MGI:1913503]	383.104	0.909909	protein_coding	429.496	260.461	336.825	357.107	311.241	347.004	328.355
ENSMUSG00000019808	Adat2	adenosine deaminase. tRNA-specific 2 [Source:MGI Symbol;Acc:MGI:1914007]	66.989	0.212831	protein_coding	63.128	72.9291	71.9134	62.0641	47.1246	58.0037	46.636
ENSMUSG00000019809	Pex3	peroxisomal biogenesis factor 3 [Source:MGI Symbol;Acc:MGI:1929646]	820.285	0.541704	protein_coding	1066.41	520.922	752.325	836.433	627.962	638.04	671.939
ENSMUSG00000019810	Fuca2	fucosidase. alpha-L- 2. plasma [Source:MGI Symbol;Acc:MGI:1914098]	285.732	0.718134	protein_coding	246.875	256.554	221.887	232.979	256.445	275.772	253.167
ENSMUSG00000019813	Cep57l1	centrosomal protein 57-like 1 [Source:MGI Symbol;Acc:MGI:1915511]	128.308	0.742525	protein_coding	137.529	91.1614	94.6552	126.993	115.072	98.708	118.969
ENSMUSG00000019814	Ltv1	LTV1 ribosome biogenesis factor [Source:MGI Symbol;Acc:MGI:2447810]	367.847	0.944859	protein_coding	347.204	296.926	319.615	273.082	338.639	372.445	288.382
ENSMUSG00000019817	Plagl1	pleiomorphic adenoma gene-like 1 [Source:MGI Symbol;Acc:MGI:1100874]	41.8399	0.101788	protein_coding	16.9093	27.3484	35.0347	60.1544	41.645	39.6867	30.4562
ENSMUSG00000019818	Cd164	CD164 antigen [Source:MGI Symbol;Acc:MGI:1859568]	10670.4	0.733272	protein_coding	12491.4	7790.39	8595.19	8954.41	9314.22	10093.7	8139.41
ENSMUSG00000019820	Utrn	utrophin [Source:MGI Symbol;Acc:MGI:104631]	965.594	0.0185804	protein_coding	742.881	591.247	709.914	903.271	987.424	825.28	1011.72
ENSMUSG00000019822	Smpd2	sphingomyelin phosphodiesterase 2. neutral [Source:MGI Symbol;Acc:MGI:1278330]	1030.31	0.132415	protein_coding	1102.48	1286.68	771.993	908.045	744.13	788.646	866.097
ENSMUSG00000019823	Mical1	microtubule associated monooxygenase. calponin and LIM domain containing 1 [Source:MGI Symbol;Acc:MGI:2385847]	9.17741	0.139206	protein_coding	0	3.90692	8.60502	8.59349	8.76736	13.2289	12.3728
ENSMUSG00000019826	Zbtb24	zinc finger and BTB domain containing 24 [Source:MGI Symbol;Acc:MGI:3039618]	289.054	0.577865	protein_coding	248.003	248.74	299.332	200.515	252.062	252.367	270.298
ENSMUSG00000019831	Wasf1	WASP family. member 1 [Source:MGI Symbol;Acc:MGI:1890563]	40.4715	0.0753749	protein_coding	28.1821	16.93	31.9615	50.6061	38.3572	42.7395	36.1667
ENSMUSG00000019832	Rab32	RAB32. member RAS oncogene family [Source:MGI Symbol;Acc:MGI:1915094]	834.519	0.674211	protein_coding	1201.69	589.944	551.336	739.04	638.921	792.717	689.071
ENSMUSG00000019837	Gtf3c6	general transcription factor IIIC. polypeptide 6. alpha [Source:MGI Symbol;Acc:MGI:1914621]	657.721	0.0663297	protein_coding	907.464	655.06	545.804	454.5	506.315	643.128	385.461
ENSMUSG00000019838	Slc16a10	solute carrier family 16 (monocarboxylic acid transporters). member 10 [Source:MGI Symbol;Acc:MGI:1919722]	3109.09	0.265656	protein_coding	1884.82	2454.85	3028.35	3203.46	2771.58	2710.91	2938.07
ENSMUSG00000019841	Rev3l	REV3 like. DNA directed polymerase zeta catalytic subunit [Source:MGI Symbol;Acc:MGI:1337131]	335.328	0.0361456	protein_coding	207.42	257.857	257.536	337.056	321.105	293.071	352.149
ENSMUSG00000019842	Traf3ip2	TRAF3 interacting protein 2 [Source:MGI Symbol;Acc:MGI:2143599]	29.1515	0.205858	protein_coding	15.782	22.1392	23.3565	27.6901	21.9184	27.4754	43.7807
ENSMUSG00000019843	Fyn	Fyn proto-oncogene [Source:MGI Symbol;Acc:MGI:95602]	212.898	0.223039	protein_coding	95.8192	188.834	191.769	205.289	183.019	176.046	266.491
ENSMUSG00000019845	Tube1	tubulin. epsilon 1 [Source:MGI Symbol;Acc:MGI:1919174]	27.6416	0.176154	protein_coding	34.9458	6.51153	6.76109	37.2384	27.398	28.493	24.7456
ENSMUSG00000019846	Lama4	laminin. alpha 4 [Source:MGI Symbol;Acc:MGI:109321]	76.5129	0.234473	protein_coding	50.7278	50.7899	60.2351	67.7931	82.194	41.7219	99.9343
ENSMUSG00000019849	Prep	prolyl endopeptidase [Source:MGI Symbol;Acc:MGI:1270863]	960.316	0.0253192	protein_coding	696.662	714.966	674.265	805.878	916.189	1078.66	919.395
ENSMUSG00000019850	Tnfaip3	tumor necrosis factor. alpha-induced protein 3 [Source:MGI Symbol;Acc:MGI:1196377]	102.325	7.08e-05	protein_coding	41.7095	42.9761	65.7669	116.489	110.688	125.166	102.79
ENSMUSG00000019851	Perp	PERP. TP53 apoptosis effector [Source:MGI Symbol;Acc:MGI:1929938]	5603.43	0.542473	protein_coding	7626.08	3012.23	5031.48	4620.43	5170.55	4048.04	4544.63
ENSMUSG00000019852	Arfgef3	ARFGEF family member 3 [Source:MGI Symbol;Acc:MGI:106387]	1.39992	0.147462	protein_coding	0	0	0	5.72899	0	4.07043	0
ENSMUSG00000019853	Hebp2	heme binding protein 2 [Source:MGI Symbol;Acc:MGI:1860084]	8.45385	0.986641	protein_coding	3.38185	16.93	3.07322	14.3225	4.38368	5.08804	7.61404
ENSMUSG00000019854	Reps1	RalBP1 associated Eps domain containing protein [Source:MGI Symbol;Acc:MGI:1196373]	466.967	0.286069	protein_coding	302.112	444.086	354.035	391.481	438.368	411.114	489.202
ENSMUSG00000019856	Fam184a	family with sequence similarity 184. member A [Source:MGI Symbol;Acc:MGI:1923156]	12.0001	0.0516172	protein_coding	2.25457	10.4184	1.84393	11.458	10.9592	28.493	7.61404
ENSMUSG00000019857	Asf1a	anti-silencing function 1A histone chaperone [Source:MGI Symbol;Acc:MGI:1913653]	389.148	0.164019	protein_coding	606.479	328.181	288.883	307.456	277.268	351.075	287.43
ENSMUSG00000019861	Gopc	golgi associated PDZ and coiled-coil motif containing [Source:MGI Symbol;Acc:MGI:2149946]	859.506	0.847242	protein_coding	882.664	665.478	656.44	714.214	794.542	781.523	727.141
ENSMUSG00000019863	Qrsl1	glutaminyl-tRNA synthase (glutamine-hydrolyzing)-like 1 [Source:MGI Symbol;Acc:MGI:1923813]	155.776	0.0445087	protein_coding	50.7278	117.208	118.626	129.857	178.635	188.257	128.487
ENSMUSG00000019864	Rtn4ip1	reticulon 4 interacting protein 1 [Source:MGI Symbol;Acc:MGI:2178759]	1074.83	0.67266	protein_coding	870.264	897.289	915.82	1043.63	1045.51	738.783	966.983
ENSMUSG00000019866	Crybg1	crystallin beta-gamma domain containing 1 [Source:MGI Symbol;Acc:MGI:109544]	803.296	0.093307	protein_coding	511.787	509.201	724.666	849.8	786.871	582.072	871.807
ENSMUSG00000019868	Vta1	vesicle (multivesicular body) trafficking 1 [Source:MGI Symbol;Acc:MGI:1913451]	307.027	0.451526	protein_coding	310.003	312.553	244.014	259.714	244.39	267.631	266.491
ENSMUSG00000019872	Smpdl3a	sphingomyelin phosphodiesterase. acid-like 3A [Source:MGI Symbol;Acc:MGI:1931437]	1147.61	0.886034	protein_coding	1688.67	544.364	727.124	1056.04	983.04	1014.56	1036.46
ENSMUSG00000019873	Reep3	receptor accessory protein 3 [Source:MGI Symbol;Acc:MGI:88930]	3601.26	0.916508	protein_coding	3731.31	2426.2	3314.16	3276.98	3298.72	2910.36	2952.34
ENSMUSG00000019874	Fabp7	fatty acid binding protein 7. brain [Source:MGI Symbol;Acc:MGI:101916]	104.579	0.151883	protein_coding	268.294	66.4176	44.869	80.2059	59.1797	98.708	55.2018
ENSMUSG00000019876	Pkib	protein kinase inhibitor beta. cAMP dependent. testis specific [Source:MGI Symbol;Acc:MGI:101937]	20.2027	0.583077	protein_coding	25.9276	13.0231	6.14644	19.0966	20.8225	20.3522	15.2281
ENSMUSG00000019877	Serinc1	serine incorporator 1 [Source:MGI Symbol;Acc:MGI:1926228]	6583.61	0.454659	protein_coding	8496.35	4761.23	5470.33	5850.25	5315.21	5618.21	5258.45
ENSMUSG00000019878	Hsf2	heat shock factor 2 [Source:MGI Symbol;Acc:MGI:96239]	544.402	0.370292	protein_coding	640.298	502.69	441.315	503.196	397.819	525.086	402.592
ENSMUSG00000019880	Rspo3	R-spondin 3 [Source:MGI Symbol;Acc:MGI:1920030]	232.165	0.0235468	protein_coding	282.948	260.461	205.291	190.012	179.731	169.941	157.04
ENSMUSG00000019883	Echdc1	enoyl Coenzyme A hydratase domain containing 1 [Source:MGI Symbol;Acc:MGI:1277169]	161.171	7.67e-08	protein_coding	52.9824	52.0922	70.0695	149.909	145.757	228.962	282.671
ENSMUSG00000019889	Ptprk	protein tyrosine phosphatase. receptor type. K [Source:MGI Symbol;Acc:MGI:103310]	1603.03	0.769056	protein_coding	1590.6	1518.49	1265.55	1310.98	1242.77	1642.42	1407.65
ENSMUSG00000019891	Dcbld1	discoidin. CUB and LCCL domain containing 1 [Source:MGI Symbol;Acc:MGI:1913936]	161.063	0.110299	protein_coding	118.365	40.3715	153.046	166.141	169.868	168.923	140.86
ENSMUSG00000019897	Ccdc59	coiled-coil domain containing 59 [Source:MGI Symbol;Acc:MGI:1289302]	463.361	0.00869289	protein_coding	609.861	527.434	405.665	389.571	351.79	297.142	310.272
ENSMUSG00000019899	Lama2	laminin. alpha 2 [Source:MGI Symbol;Acc:MGI:99912]	22.046	0.403924	protein_coding	11.2728	48.1853	15.9808	14.3225	9.86328	16.2817	28.5526
ENSMUSG00000019906	Lin7a	lin-7 homolog A (C. elegans) [Source:MGI Symbol;Acc:MGI:2135609]	882.703	0.128942	protein_coding	1068.67	578.224	1041.82	585.312	786.871	685.868	645.29
ENSMUSG00000019907	Ppp1r12a	protein phosphatase 1. regulatory subunit 12A [Source:MGI Symbol;Acc:MGI:1309528]	404.314	0.873093	protein_coding	281.821	471.435	317.771	348.514	369.325	324.617	347.391
ENSMUSG00000019916	P4ha1	procollagen-proline. 2-oxoglutarate 4-dioxygenase (proline 4-hydroxylase). alpha 1 polypeptide [Source:MGI Symbol;Acc:MGI:97463]	300.979	0.0750187	protein_coding	261.53	630.316	158.578	223.431	209.321	225.909	188.447
ENSMUSG00000019917	Septin10	septin 10 [Source:MGI Symbol;Acc:MGI:1918110]	463.457	0.829819	protein_coding	590.697	296.926	387.226	444.952	339.735	467.082	377.847
ENSMUSG00000019920	Lims1	LIM and senescent cell antigen-like domains 1 [Source:MGI Symbol;Acc:MGI:1195263]	506.121	0.343493	protein_coding	499.387	250.043	446.846	527.067	437.272	453.853	491.106
ENSMUSG00000019923	Zwint	ZW10 interactor [Source:MGI Symbol;Acc:MGI:1289227]	2679.06	0.128019	protein_coding	1483.51	1978.2	2523.73	2653.48	2626.92	2545.04	2315.62
ENSMUSG00000019927	Ube2d1	ubiquitin-conjugating enzyme E2D 1 [Source:MGI Symbol;Acc:MGI:2384911]	235.68	0.294851	protein_coding	78.9099	214.88	231.721	237.753	202.745	182.152	298.851
ENSMUSG00000019929	Dcn	decorin [Source:MGI Symbol;Acc:MGI:94872]	3488.15	0.079451	protein_coding	4216.05	3014.84	3442.62	3264.57	2677.33	2471.77	2652.54
ENSMUSG00000019935	Slc17a8	solute carrier family 17 (sodium-dependent inorganic phosphate cotransporter). member 8 [Source:MGI Symbol;Acc:MGI:3039629]	824.551	0.228691	protein_coding	524.187	289.112	755.398	887.039	1093.73	218.786	909.878
ENSMUSG00000019942	Cdk1	cyclin-dependent kinase 1 [Source:MGI Symbol;Acc:MGI:88351]	51.1414	0.864183	protein_coding	66.5098	37.7669	35.6494	45.8319	38.3572	64.1093	31.4079
ENSMUSG00000019943	Atp2b1	ATPase. Ca++ transporting. plasma membrane 1 [Source:MGI Symbol;Acc:MGI:104653]	1297.95	0.217654	protein_coding	1338.09	1259.33	1157.38	1030.26	1077.29	1232.32	913.685
ENSMUSG00000019944	Rhobtb1	Rho-related BTB domain containing 1 [Source:MGI Symbol;Acc:MGI:1916538]	2485.38	0.0648744	protein_coding	1993.04	1160.35	1965.02	2970.48	2405.54	1656.67	2840.99
ENSMUSG00000019945	Cabcoco1	ciliary associated calcium binding coiled-coil 1 [Source:MGI Symbol;Acc:MGI:1920537]	74.3584	0.686522	protein_coding	50.7278	67.7199	97.7284	63.0189	43.8368	65.1269	88.5132
ENSMUSG00000019947	Arid5b	AT rich interactive domain 5B (MRF1-like) [Source:MGI Symbol;Acc:MGI:2175912]	675.367	0.29747	protein_coding	171.347	810.034	345.43	362.836	895.367	432.483	814.702
ENSMUSG00000019948	Actr6	ARP6 actin-related protein 6 [Source:MGI Symbol;Acc:MGI:1914269]	356.041	0.185898	protein_coding	618.879	220.09	331.293	359.972	203.841	271.701	282.671
ENSMUSG00000019951	Uhrf1bp1l	UHRF1 (ICBP90) binding protein 1-like [Source:MGI Symbol;Acc:MGI:2442888]	1455.27	0.932775	protein_coding	1484.63	1049.66	1312.88	1232.69	1267.98	1168.21	1402.89
ENSMUSG00000019952	Poc1b	POC1 centriolar protein B [Source:MGI Symbol;Acc:MGI:1918511]	335.637	0.119088	protein_coding	258.148	196.648	295.029	308.411	328.776	320.547	313.127
ENSMUSG00000019960	Dusp6	dual specificity phosphatase 6 [Source:MGI Symbol;Acc:MGI:1914853]	1366.55	0.915229	protein_coding	1017.94	683.71	2028.33	1157.26	987.424	1379.88	1323.89
ENSMUSG00000019961	Tmpo	thymopoietin [Source:MGI Symbol;Acc:MGI:106920]	1032.18	0.66662	protein_coding	1209.58	658.967	727.124	790.601	864.681	1214.01	895.601
ENSMUSG00000019966	Kitl	kit ligand [Source:MGI Symbol;Acc:MGI:96974]	95.8375	0.280904	protein_coding	111.601	65.1153	115.553	76.3865	67.947	84.4615	81.8509
ENSMUSG00000019969	Psen1	presenilin 1 [Source:MGI Symbol;Acc:MGI:1202717]	1131.97	0.195703	protein_coding	491.496	1005.38	1016.01	1057	1113.45	1041.01	1085.95
ENSMUSG00000019970	Sgk1	serum/glucocorticoid regulated kinase 1 [Source:MGI Symbol;Acc:MGI:1340062]	376.767	0.77155	protein_coding	316.767	309.949	294.415	282.63	427.409	266.613	312.176
ENSMUSG00000019971	Cep290	centrosomal protein 290 [Source:MGI Symbol;Acc:MGI:2384917]	57.9171	0.982487	protein_coding	89.0555	37.7669	29.5029	48.6964	41.645	44.7748	72.3334
ENSMUSG00000019975	Ikbip	IKBKB interacting protein [Source:MGI Symbol;Acc:MGI:1914704]	82.0644	0.760063	protein_coding	84.5464	62.5107	58.3912	58.2447	71.2348	114.99	53.2983
ENSMUSG00000019977	Hbs1l	Hbs1-like (S. cerevisiae) [Source:MGI Symbol;Acc:MGI:1891704]	2329.85	0.424501	protein_coding	2632.21	1874.02	2070.74	2015.65	1856.49	2093.22	1910.17
ENSMUSG00000019978	Epb41l2	erythrocyte membrane protein band 4.1 like 2 [Source:MGI Symbol;Acc:MGI:103009]	304.975	0.0747491	protein_coding	217.566	257.857	202.833	324.643	265.213	264.578	336.921
ENSMUSG00000019979	Apaf1	apoptotic peptidase activating factor 1 [Source:MGI Symbol;Acc:MGI:1306796]	66.7819	0.177003	protein_coding	48.4732	50.7899	47.9423	79.251	59.1797	56.9861	65.6711
ENSMUSG00000019984	Med23	mediator complex subunit 23 [Source:MGI Symbol;Acc:MGI:1917458]	218.695	0.014701	protein_coding	151.056	149.765	146.285	182.373	215.896	241.173	228.421
ENSMUSG00000019986	Ahi1	Abelson helper integration site 1 [Source:MGI Symbol;Acc:MGI:87971]	38.1607	0.0522943	protein_coding	43.9641	53.3945	33.8054	22.916	33.9735	20.3522	24.7456
ENSMUSG00000019987	Arg1	arginase. liver [Source:MGI Symbol;Acc:MGI:88070]	47751.9	0.107641	protein_coding	72383	40443.1	42693.8	45685.8	29313.7	29097.5	45333
ENSMUSG00000019988	Nedd1	neural precursor cell expressed. developmentally down-regulated gene 1 [Source:MGI Symbol;Acc:MGI:97293]	490.328	0.672556	protein_coding	558.006	371.157	438.241	499.377	366.037	466.064	367.377
ENSMUSG00000019989	Enpp3	ectonucleotide pyrophosphatase/phosphodiesterase 3 [Source:MGI Symbol;Acc:MGI:2143702]	1461.09	0.0133446	protein_coding	737.244	1174.68	1003.1	1319.58	1608.81	1442.97	1332.46
ENSMUSG00000019990	Pde7b	phosphodiesterase 7B [Source:MGI Symbol;Acc:MGI:1352752]	177.479	0.0960284	protein_coding	66.5098	80.7429	183.779	191.921	218.088	126.183	157.04
ENSMUSG00000019992	Mtfr2	mitochondrial fission regulator 2 [Source:MGI Symbol;Acc:MGI:1919054]	2.57965	0.667451	protein_coding	2.25457	2.60461	2.45858	0.954832	4.38368	1.01761	0
ENSMUSG00000019996	Map7	microtubule-associated protein 7 [Source:MGI Symbol;Acc:MGI:1328328]	582.79	0.04337	protein_coding	395.677	494.876	379.85	524.203	581.934	571.896	549.163
ENSMUSG00000019997	Ccn2	cellular communication network factor 2 [Source:MGI Symbol;Acc:MGI:95537]	191.816	0.288112	protein_coding	210.802	343.809	54.0887	117.444	191.786	55.9684	177.026
ENSMUSG00000019998	Stx7	syntaxin 7 [Source:MGI Symbol;Acc:MGI:1858210]	718.676	0.901888	protein_coding	802.627	449.295	630.625	675.066	584.125	676.709	628.158
ENSMUSG00000020000	Moxd1	monooxygenase. DBH-like 1 [Source:MGI Symbol;Acc:MGI:1921582]	16.403	0.0661748	protein_coding	15.782	92.4637	0	0	3.28776	0	0
ENSMUSG00000020003	Pex7	peroxisomal biogenesis factor 7 [Source:MGI Symbol;Acc:MGI:1321392]	3120.94	0.898746	protein_coding	3730.19	1673.46	2922.02	2678.3	2685	2691.57	2781.03
ENSMUSG00000020009	Ifngr1	interferon gamma receptor 1 [Source:MGI Symbol;Acc:MGI:107655]	385.39	0.31984	protein_coding	356.222	263.066	315.313	393.391	317.817	342.934	391.171
ENSMUSG00000020010	Vnn3	vanin 3 [Source:MGI Symbol;Acc:MGI:1347055]	2098.11	0.56087	protein_coding	2415.77	955.892	1811.97	1903.93	1665.8	1911.07	2356.55
ENSMUSG00000020014	Cfap54	cilia and flagella associated protein 54 [Source:MGI Symbol;Acc:MGI:1922208]	31.5931	0.0381742	protein_coding	13.5274	3.90692	29.5029	42.9674	26.3021	38.6691	39.9737
ENSMUSG00000020015	Cdk17	cyclin-dependent kinase 17 [Source:MGI Symbol;Acc:MGI:97517]	601.638	0.676681	protein_coding	674.116	494.876	458.525	528.977	546.864	499.646	461.601
ENSMUSG00000020017	Hal	histidine ammonia lyase [Source:MGI Symbol;Acc:MGI:96010]	10388.6	0.419159	protein_coding	10407.1	11696	8334.58	10191.9	7585.96	5577.51	11341.1
ENSMUSG00000020019	Ntn4	netrin 4 [Source:MGI Symbol;Acc:MGI:1888978]	296.495	0.5972	protein_coding	187.129	278.693	245.858	260.669	295.898	150.606	360.715
ENSMUSG00000020020	Usp44	ubiquitin specific peptidase 44 [Source:MGI Symbol;Acc:MGI:3045318]	1.55692	0.861526	protein_coding	0	3.90692	0	0	0	5.08804	1.90351
ENSMUSG00000020021	Fgd6	FYVE. RhoGEF and PH domain containing 6 [Source:MGI Symbol;Acc:MGI:1261419]	893.702	0.204931	protein_coding	453.169	834.778	743.105	808.743	859.201	849.703	848.014
ENSMUSG00000020022	Ndufa12	NADH:ubiquinone oxidoreductase subunit A12 [Source:MGI Symbol;Acc:MGI:1913664]	1891.83	0.0122878	protein_coding	2387.59	2154.01	1575.33	1366.36	1437.85	1367.67	1516.15
ENSMUSG00000020023	Tmcc3	transmembrane and coiled coil domains 3 [Source:MGI Symbol;Acc:MGI:2442900]	540.768	0.032014	protein_coding	331.422	337.297	448.69	545.209	593.989	443.677	491.106
ENSMUSG00000020024	Cep83	centrosomal protein 83 [Source:MGI Symbol;Acc:MGI:1924298]	228.184	0.572928	protein_coding	298.73	167.997	183.779	159.457	178.635	262.543	167.509
ENSMUSG00000020027	Socs2	suppressor of cytokine signaling 2 [Source:MGI Symbol;Acc:MGI:1201787]	389.327	0.00237182	protein_coding	205.166	712.361	782.442	180.463	141.374	214.715	347.391
ENSMUSG00000020029	Nudt4	nudix (nucleoside diphosphate linked moiety X)-type motif 4 [Source:MGI Symbol;Acc:MGI:1918457]	7375.36	0.416655	protein_coding	9524.43	5099.83	6459.3	6377.32	6024.27	6005.92	6112.17
ENSMUSG00000020032	Nuak1	NUAK family. SNF1-like kinase. 1 [Source:MGI Symbol;Acc:MGI:1925226]	98.8034	0.150818	protein_coding	27.0548	66.4176	92.8113	74.4769	122.743	70.215	115.162
[truncated: 18,102 more rows]
