# Supplementary material for: Targeting of eIF6-driven translation induces a metabolic rewiring that reduces NAFLD and the consequent evolution to hepatocellular carcinoma
Source: Nat Commun. 2021 Aug 12;12:4878. doi: 10.1038/s41467-021-25195-1 (PMC8361022; doi:10.1038/s41467-021-25195-1)
Supplement: Supplementary file 5 — Supplementary Data 2 [file 41467_2021_25195_MOESM5_ESM.xlsx]

## Sheet: ST2CommonBiomarkersLIverCancer
MAIN Figure 5a
Biomarker	log2FoldChange	Biomolecule	Subject	Regulation	Biomarker.s.type	Experiment	Level.of.significance	Source	PMID
RPL35A	1.6297	RNAs	Human	Upregulated in HCC	Diagnostic	HCC v/s non-tumor		Tissue	12521301
MDK	1.62571	RNAs	Human	Differentially expressed (PCDH17, MDK, TACSTD1 Upregulated and rest 27 are Downregulated) in High-risk individuals with cirrhosis v/s patients with HCC	Prognostic	High-risk individuals with cirrhosis v/s patients with HCC	p < 0.0003	Tissue	14768006
RPSA	1.48887	RNAs	Human	Upregulated in dedifferentiated HCC (with fold change > 2.6)	Diagnostic	moderately and well differentiated HCC v/s low-differentiated HCC	FDR < 2%.	Tissue	18820673
RPLP1	1.44388	RNAs	Human	Differentially Expressed in HCC Tumors than non-tumor (with fold change of 1.5)	Diagnostic	HCC v/s non-tumor	p < 0.01	Tissue	15057898
GREM2	1.3873	RNAs	Human	Upregulated in dysplasia v/s control and early/advanced HCC	Diagnostic	dysplasia v/s early/late HCC and normal	p < 0.05	Tissue	17393520
ATP5J2	1.38663	RNAs	Human	Downregulated in among all types HCC v/s non-tumor	Diagnostic	HCC v/s non-tumor	p < 0.01	Tissue	16391793
RPS5	1.36544	RNAs	Human	Upregulated in HBV associated HCC (v/s normal samples with fold change 6.35) and (v/s HCV associated HCC with ratio of 2.38)	Diagnostic	HBV associated HCC v/s normal and HCV associated HCC	p < 0.05	Tissue	18932288
NDUFA2	1.36392	RNAs	Human	7 genes Downregulated i.e. CYP1A2, Human-alpha1-antitrypsin gene (S variant) complete cds, PCOLCE, CNP, DXYS155E, CLECSF14, TRIM25 and 29 get upregulated in	Diagnostic and prognostic	Single nodular HCC group v/s multicentric HCC group; associated with multicentric recurrence	p < 0.05	Tissue	16788756
SOCS2	1.35969	RNAs	Human	Upregulated in among all types HCC v/s non-tumor	Diagnostic	HCC v/s non-tumor	p < 0.01	Tissue	16391793
RPS10	1.3465	RNAs	Human	Differentially Expressed in HCC Tumors than non-tumor (with fold change of 1.5)	Diagnostic	HCC v/s non-tumor	p < 0.01	Tissue	15057898
RPL38	1.34218	RNAs	Human	Differentially Expressed in HCC Tumors than non-tumor (with fold change of 1.5)	Diagnostic	HCC v/s non-tumor	p < 0.01	Tissue	15057898
APOC1	1.27796	RNAs	Human	Upregulated in HBV-HCCs from patients with LC	Diagnostic	HBV-HCCs patients with LC (liver cirrhosis) vs without LC (liver cirrhosis)	P< 0.05	Tissue	12771952
APOC1	1.27796	RNAs	Human	Downregulated in G3 compared with G2 (with Fisher ratio more than 1.3)	Prognostic	G2 (moderately differentiated) HCV-HCC v/s G2 (poorly differentiated) HCV-HCC; associated with invasion or metastsis	P < 0.005	Tissue	15710396
RPS17	1.2558	RNAs	Human	Downregulated in among all types HCC v/s non-tumor	Diagnostic	HCC v/s non-tumor	p < 0.01	Tissue	16391793
SNRPE	1.24008	RNAs	Human	Upregulated in HCV related HCC than normal control (With 3-fold change)	Diagnostic	HCV related HCC v/s normal control	p < 0.01	Tissue	19821982
SNRPE	1.24008	RNAs	Human	Differentially Expressed in HCC Tumors than non-tumor (with fold change of 1.5)	Diagnostic	HCC v/s non-tumor	p < 0.01	Tissue	15057898
RPS7	1.21743	RNAs	Human	Differentially Expressed in HCC Tumors than non-tumor (with fold change of 1.5)	Diagnostic	HCC v/s non-tumor	p < 0.01	Tissue	15057898
INHBA	1.19592	RNAs	Human	Discriminating among late-stage sample (between G1, G2 and G3)	Prognostic	Edmondson grade 1 HCC v/s Edmondson grade 2/3 HCC	p < 0.001	Tissue	16175600
KLKB1	1.10605	RNAs	Human	Downregulated in HCC than non-tumor (with fold change of 10.5)	Diagnostic	HCC v/s non-tumor	p < 0.05	Tissue	16463013
IGFBP2	1.09523	RNAs	Human	Upregulated in HBV associated HCC (v/s normal samples with fold change 3.37) and (v/s HCV associated HCC with ratio of 2.49)	Diagnostic	HBV associated HCC v/s normal and HCV associated HCC	p < 0.05	Tissue	18932288
IGFBP2	1.09523	RNAs	Human	Upregulated in late cirrhosis than early cirrhosis (with more than 3 fold)	Prognostic	Early v/s Late HCV Cirrhosis	p < 0.05	Tissue	15108252
SNRPG	1.07931	RNAs	Human	7 genes Downregulated i.e. CYP1A2, Human-alpha1-antitrypsin gene (S variant) complete cds, PCOLCE, CNP, DXYS155E, CLECSF14, TRIM25 and 29 get upregulated in	Diagnostic and prognostic	Single nodular HCC group v/s multicentric HCC group; associated with multicentric recurrence	p < 0.05	Tissue	16788756
NNMT	1.07818	RNAs	Human	Differentially expressed (GPC3, CAP2, UBD Upregulated and rest 41 are Downregulated) in tumor v/s non-tumor	Diagnostic	HCC v/s non-tumor	p < 0.001	Tissue	15607117
NNMT	1.07818	RNAs	Human	Differentially expressed between HCC and non-tumor liver tissue	Diagnostic	HCC v/s non-tumor	p < 0.01	Tissue	14642619
RPL6	1.05419	RNAs	Human	Upregulated in HCC than non-tumorous tissue ( with average ratio more than 2)	Diagnostic	HCC v/s non-tumor	NA	Tissue	11283847
RPL6	1.05419	RNAs	Human	Differentially Expressed in HCC Tumors than non-tumor (with fold change of 1.5)	Diagnostic	HCC v/s non-tumor	p < 0.01	Tissue	15057898
PFDN4	1.03566	RNAs	Human	Upregulated in HCV related HCC than HCV related non-HCC (With 3-fold change)	Diagnostic	HCV related HCC v/s HCV related non-HCC	p < 0.01	Tissue	19821982
HSPA1B	1.02657	RNAs	Human	Downregulated in HBV-HCCs from patients with LC than HBV-HCCs without LC	Diagnostic	HBV-HCCs patients with LC (liver cirrhosis) vs without LC (liver cirrhosis)	P< 0.05	Tissue	12771952
S100A13	1.00734	RNAs	Human	Upregulated in G3 compared with G2 (with Fisher ratio more than 1.3)	Prognostic	G2 (moderately differentiated) HCV-HCC v/s G2 (poorly differentiated) HCV-HCC; associated with invasion or metastsis	P < 0.005	Tissue	15710396
APOA1	0.981955	RNAs	Human	Upregulated in among all types HCC v/s non-tumor	Diagnostic	HCC v/s non-tumor	p < 0.01	Tissue	16391793
CSRP2	0.970998	RNAs	Human	ILR-7 is Downregulated while others are Upregulated in	Prognostic	Moderately differentiated tumor (MD) v/s Well-differentiated tumor (WD)	p < 0.05	Tissue	12079511
MPV17	0.953185	RNAs	Human	Genes associated with EHR of HCC	Prognostic	Extrahepatic recurrence (EHR) v/s Early intrahepatic recurrence (IHR)	P< 0.05	Tissue	17016605
NDUFS6	0.92041	RNAs	Human	Downregulated in HCC than non-tumor	Diagnostic	HCC v/s non-tumor	p < 0.05	Tissue	11752456
SNRPD2	0.898522	RNAs	Human	Differentially Expressed in HCC Tumors than non-tumor (with fold change of 1.5)	Diagnostic	HCC v/s non-tumor	p < 0.01	Tissue	15057898
TK1	0.888032	RNAs	Human	Upregulated in HCV related HCC than normal control (With 3-fold change)	Diagnostic	HCV related HCC v/s normal control	p < 0.01	Tissue	19821982
CETN2	0.876575	RNAs	Human	Differentially expressed between recurrence HCC disease	Prognostic	Recurrent v/s non-recurrent HCC	p < 0.05	Tissue	17975138
CETN2	0.876575	RNAs	Human	Downregulated in HCC than non-tumor	Diagnostic	HCC v/s non-tumor	p < 0.05	Tissue	11752456
ARID4B	0.869386	RNAs	Human	Upregulated in HCV related HCC than normal control (With 3-fold change)	Diagnostic	HCV related HCC v/s normal control	p < 0.01	Tissue	19821982
EFNA1	0.869294	RNAs	Human	Upregulated in HCC	Diagnostic and Prognostic	HCC v/s non-tumor/normal; associated with the poor survival of patients	p< 0.001	Tissue and Seum	19642143
NFIB	0.860239	RNAs	Human	Upregulated in HBV-HCCs from patients with LC	Diagnostic	HBV-HCCs patients with LC (liver cirrhosis) vs without LC (liver cirrhosis)	P< 0.05	Tissue	12771952
PRKRIP1	0.823055	RNAs	Human	Upregulated in HCV related HCC than HCV related non-HCC (With 3-fold change)	Diagnostic	HCV related HCC v/s HCV related non-HCC	p < 0.01	Tissue	19821982
NDUFA1	0.817592	RNAs	Human	Downregulated in HCC than non-tumor	Diagnostic	HCC v/s non-tumor	p < 0.05	Tissue	11752456
FGG	0.813916	RNAs	Human	Downregulated in HCC than non-tumor (with 100 fold change)	Diagnostic	HCC v/s non-tumor	p < 0.05	Cell line, Tissue	16980951
FGG	0.813916	RNAs	Human	Upregulated in well-differentiated HCC (with 2 fold change)	Diagnostic	HCC v/s non-tumor	p < 0.05	Tissue	15852300
FGG	0.813916	RNAs	Human	Upregulated in among all types HCC v/s non-tumor	Diagnostic	HCC v/s non-tumor	p < 0.01	Tissue	16391793
FGG	0.813916	RNAs	Human	Differentially expressed between HCC and non-tumor liver tissue	Diagnostic	HCC v/s non-tumor	p < 0.01	Tissue	14642619
PHLDA1	0.79241	RNAs	Human	Upregulated in among all types HCC v/s non-tumor	Diagnostic	HCC v/s non-tumor	p < 0.01	Tissue	16391793
PHLDA1	0.79241	RNAs	Human	Differentially expressed between HCC and non-tumor liver tissue	Diagnostic	HCC v/s non-tumor	p < 0.01	Tissue	14642619
C8A	0.787046	RNAs	Human	Discriminating among late-stage sample (between G1, G2 and G3)	Prognostic	Edmondson grade 1 HCC v/s Edmondson grade 2/3 HCC	p < 0.001 Tissue	16175600
FABP1	0.777538	RNAs	Human	Upregulated in among all types HCC v/s non-tumor	Diagnostic	HCC v/s non-tumor	p < 0.01	Tissue	16391793
FABP1	0.777538	RNAs	Human	Differentially expressed between HCC and normal tissues	Diagnostic	HCC v/s normal	p < 0.01	Tissue	14642619
RPA3	0.775796	RNAs	Human	7 genes Downregulated i.e. CYP1A2, Human-alpha1-antitrypsin gene (S variant) complete cds, PCOLCE, CNP, DXYS155E, CLECSF14, TRIM25 and 29 get upregulated in	Diagnostic and prognostic	Single nodular HCC group v/s multicentric HCC group; associated with multicentric recurrence	p < 0.05	Tissue	16788756
MTHFS	0.739905	RNAs	Human	Differentially expressed between HCC and normal tissues	Diagnostic	HCC v/s normal	p < 0.01	Tissue	14642619
MRPS14	0.733779	RNAs	Human	Differentially Expressed in HCC Tumors than non-tumor (with fold change of 1.5)	Diagnostic	HCC v/s non-tumor	p < 0.01	Tissue	15057898
C9	0.733038	RNAs	Human	Differentially expressed (GPC3, CAP2, UBD Upregulated and rest 41 are Downregulated) in tumor v/s non-tumor	Diagnostic	HCC v/s non-tumor	p < 0.001	Tissue	15607117
C9	0.733038	RNAs	Human	Differentially expressed (PCDH17, MDK, TACSTD1 Upregulated and rest 27 are Downregulated) in High-risk individuals with cirrhosis v/s patients with HCC	Prognostic	High-risk individuals with cirrhosis v/s patients with HCC	p < 0.0003	Tissue	14768006
APRT	0.729823	RNAs	Human	Genes associated with EHR of HCC	Prognostic	Extrahepatic recurrence (EHR) v/s Early intrahepatic recurrence (IHR)	P< 0.05	Tissue	17016605
PHIP	0.729329	RNAs	Human	Upregulated in HCV related HCC than HCV related non-HCC (With 3-fold change)	Diagnostic	HCV related HCC v/s HCV related non-HCC	p < 0.01	Tissue	19821982
APOC3	0.724591	RNAs	Human	Upregulated in HBV-HCCs from patients with LC	Diagnostic	HBV-HCCs patients with LC (liver cirrhosis) vs without LC (liver cirrhosis)	P< 0.05	Tissue	12771952
RPLP0	0.722662	RNAs	Human	Upregulated in HCV related HCC than HCV related non-HCC (With 3-fold change)	Diagnostic	HCV related HCC v/s HCV related non-HCC	p < 0.01	Tissue	19821982
ID2	0.722608	RNAs	Human	Downregulated in HCCs with PVI in comparison with HCCs without PVI (with Fisher ratio 1.4)	Prognostic	HCC with PVI v/s HCC without PVI	p < 0.005	Tissue	17088983
ID2	0.722608	RNAs	Human	Differentially expressed between recurrence HCC disease	Prognostic	Recurrent v/s non-recurrent HCC	p < 0.05	Tissue	17975138
ID2	0.722608	RNAs	Human	Downregulated in HCC than non-tumor	Diagnostic	HCC v/s non-tumor	p < 0.05	Tissue	11752456
PSME2	0.705493	RNAs	Human	Upregulated in HCV related non-HCC than normal control (With 3-fold change)	Diagnostic	HCV related non-HCC v/s normal control	p < 0.01	Tissue	19821982
AKR1B10	0.698478	RNAs	Human	Upregulated in T3 than T1 and adjacent non-tumor (with 6 fold change)	Prognostic	Intrahepatic metastasis v/s primary HCC and normal	p < 0.05	Tissue	18504433
SOD1	0.696973	RNAs	Human	Downregulated in all three tested HCC samples.	Diagnostic	HCC v/s non-tumor	p < 0.07	Tissue	11813304
BAX	0.6938	RNAs	Human	Upregulated	Diagnostic and prognostic	HCC with Cirrhosis v/s HCC without Cirrhosis	p < 0.05	Tissue	18959789
OTC	0.68876	RNAs	Human	Downregulated in HCC than non-tumor (with > 3 fold change)	Diagnostic	HCC v/s non-tumor	p < 0.05	Tissue	18715028
CLNS1A	0.688182	RNAs	Human	Differentially expressed (14 Upregulated and 49 Downregulated) in treatment responder v/s non-responders	Predictive	treatment responder v/s non-responders	p < 0.01	Tissue	15447987
NUCKS1	0.682084	RNAs	Human	Upregulated in HCV related HCC than HCV related non-HCC (With 3-fold change)	Diagnostic	HCV related HCC v/s HCV related non-HCC	p < 0.01	Tissue	19821982
AUP1	0.670491	RNAs	Human	Upregulated in highly invasive HCC than less-invasive HCC (with fold change of 1.33 )	Prognostic	less (L) invasive HCC v/s highly (H) invasive HCC; associated with survival of patients	p < 0.01	Tissue	19945130
IFI27	0.645988	RNAs	Human	Upregulated in HCV related non-HCC than normal control (With 3-fold change)	Diagnostic	HCV related non-HCC v/s normal control	p < 0.01	Tissue	19821982
CDO1	0.62545	RNAs	Human	Differentially expressed between recurrence HCC disease	Prognostic	Recurrent v/s non-recurrent HCC	p < 0.05	Tissue	17975138
CDO1	0.62545	RNAs	Human	Downregulated in HCC than non-tumor	Diagnostic	HCC v/s non-tumor	p < 0.05	Tissue	11752456
STAT1	0.62446	RNAs	Human	Downregulated in G2 than G1 (with fisher ratio more than 1.7)	Prognostic	G1 (well differentiated) HCV-HCC v/s G2 (moderately differentiated) HCV-HCC; associated with invasion or metastsis	P < 0.012	Tissue	15710396
QDPR	0.623329	RNAs	Human	Downregulated in HCC than non-tumor	Diagnostic	HCC v/s non-tumor	p < 0.05	Tissue	11752456
DTYMK	0.619489	RNAs	Human	Upregulated in PT than PN (with 3 fold change)	Diagnostic	Metastatic HCC v/s Primary HCC	p < 0.01	Tissue	12640447
GLRX3	0.618528	RNAs	Human	Upregulated in HCV related HCC than normal control (With 3-fold change)	Diagnostic	HCV related HCC v/s normal control	p < 0.01	Tissue	19821982
IGF1	0.618504	RNAs	Human	Downregulated in late cirrhosis than early cirrhosis (with more than 3 fold)	Prognostic	Early v/s Late HCV Cirrhosis	p < 0.05	Tissue	15108252
CKS2	0.603897	RNAs	Human	Diffrenetially expressed in HCV and HBV associated HCC v/s non-tumor	Diagnostic	HCV and HBV associated HCC v/s non-tumor	p < 0.01	Tissue	11973655
NAT2	0.603359	RNAs	Human	Differentially expressed (PCDH17, MDK, TACSTD1 Upregulated and rest 27 are Downregulated) in High-risk individuals with cirrhosis v/s patients with HCC	Prognostic	High-risk individuals with cirrhosis v/s patients with HCC	p < 0.0003	Tissue	14768006
SRP14	0.602933	RNAs	Human	Differentially expressed between HCC and normal tissues	Diagnostic	HCC v/s normal	p < 0.01	Tissue	14642619
FETUB	0.598439	RNAs	Human	Genes associated with EHR of HCC	Prognostic	Extrahepatic recurrence (EHR) v/s Early intrahepatic recurrence (IHR)	P< 0.05	Tissue	17016605
RBP1	0.596593	RNAs	Human	Genes associated with EHR of HCC	Prognostic	Extrahepatic recurrence (EHR) v/s Early intrahepatic recurrence (IHR)	P< 0.05	Tissue	17016605
EDF1	0.595716	RNAs	Human	Downregulated in HCV-Cirrhosis with HCC than HCV-cirrhosis only (with fold change more than 1.3)	Prognostic	HCV-Cirrhosis v/s HCV-Cirrhosis with HCC	p < 0.05	Tissue	19098997
NT5C	0.593639	RNAs	Human	Differentially expressed (14 Upregulated and 49 Downregulated) in treatment responder v/s non-responders	Predictive	treatment responder v/s non-responders	p < 0.01	Tissue	15447987
GPATCH4	0.590477	RNAs	Human	Upregulated in HCV related HCC than HCV related non-HCC (With 3-fold change)	Diagnostic	HCV related HCC v/s HCV related non-HCC	p < 0.01	Tissue	19821982
QTRT1	0.58741	RNAs	Human	Downregulated in HCV-Cirrhosis with HCC than HCV-cirrhosis only (with fold change more than 1.3)	Prognostic	HCV-Cirrhosis v/s HCV-Cirrhosis with HCC	p < 0.05	Tissue	19098997
FES	0.580474	RNAs	Human	7 genes Downregulated i.e. CYP1A2, Human-alpha1-antitrypsin gene (S variant) complete cds, PCOLCE, CNP, DXYS155E, CLECSF14, TRIM25 and 29 get upregulated in	Diagnostic and prognostic	Single nodular HCC group v/s multicentric HCC group; associated with multicentric recurrence	p < 0.05	Tissue	16788756
NDUFS8	0.577717	RNAs	Human	Downregulated in HCC than non-tumor	Diagnostic	HCC v/s non-tumor	p < 0.05	Tissue	11752456
IFIT1	0.576319	RNAs	Human	Downregulated in late cirrhosis than early cirrhosis (with more than 3 fold)	Prognostic	Early v/s Late HCV Cirrhosis	p < 0.05	Tissue	15108252
JUNB	0.565528	RNAs	Human	43 genes (FUT3, RDBP, E48, SEMA3F, COL6A3, GBAP, FUT1, GCHFR, CYP2A, MLH1, EST) Upregulated and rest 35 genes downregulated in HCC with early IHR vs. HCC without recurrence	Prognostic	Intrahepatic recurrence v/s Non-recurrence	p < 0.05	Tissue	15688398
RTF1	0.561242	RNAs	Human	Genes associated with EHR of HCC	Prognostic	Extrahepatic recurrence (EHR) v/s Early intrahepatic recurrence (IHR)	P< 0.05	Tissue	17016605
KDELR2	0.55806	RNAs	Human	Downregulated in G3 compared with G2 (with Fisher ratio more than 1.3)	Prognostic	G2 (moderately differentiated) HCV-HCC v/s G2 (poorly differentiated) HCV-HCC; associated with invasion or metastsis	P < 0.017	Tissue	15710396
FAM104A	0.557438	RNAs	Human	Upregulated in HCV related HCC than HCV related non-HCC (With 3-fold change)	Diagnostic	HCV related HCC v/s HCV related non-HCC	p < 0.01	Tissue	19821982
DRAP1	0.54967	RNAs	Human	Upregulated in G1 than L1 (with fisher ratio more than 9)	Prognostic	non-tumorous livers L1 (with HCV infection) v/s G1 (well differentiated) HCV-HCC; associated with invasion or metastsis	P = 0.001	Tissue	15710396
RAB24	0.548181	RNAs	Human	Upregulated in HCV related HCC than HCV related non-HCC (With 3-fold change)	Diagnostic	HCV related HCC v/s HCV related non-HCC	p < 0.01	Tissue	19821982
PTMA	0.538533	RNAs	Human	Upregulated in mt-p53 HCC than wt-p53 HCC and non-cancerous tissue (with Fisher ratios of >2.12)	Diagnostic	mutant-p53 HCC v/s wild type-p53 HCC and non-cancerous tissue	p < 0.01	Tissue	14675778
PURA	0.536044	RNAs	Human	Upregulated in HCV related HCC than normal control (With 3-fold change)	Diagnostic	HCV related HCC v/s normal control	p < 0.01	Tissue	19821982
CNP	0.535342	RNAs	Human	7 genes Downregulated i.e. CYP1A2, Human-alpha1-antitrypsin gene (S variant) complete cds, PCOLCE, CNP, DXYS155E, CLECSF14, TRIM25 and 29 get upregulated in	Diagnostic and prognostic	Single nodular HCC group v/s multicentric HCC group; associated with multicentric recurrence	p < 0.05	Tissue	16788756
CST3	0.518957	RNAs	Human	Upregulated in L1 than L0 (with Fisher ratio more than 8.9)	Prognostic	non-tumorous livers L1 (with HCV infection) v/s and L0 (without HCV infection) ; associated with invasion or metastsis	P = 0.001	Tissue	15710396
PPA2	0.505248	RNAs	Human	Differentially expressed (14 Upregulated and 49 Downregulated) in treatment responder v/s non-responders	Predictive	treatment responder v/s non-responders	p < 0.01	Tissue	15447987
PDCD6	0.501027	RNAs	Human	Differentially expressed between HCC and non-tumor liver tissue	Diagnostic	HCC v/s non-tumor	p < 0.01	Tissue	14642619
PDCD6IP	-0.505958	RNAs	Human	Differentially expressed between HCC and non-tumor liver tissue	Diagnostic	HCC v/s non-tumor	p < 0.01	Tissue	14642619
RPS6KA3	-0.51756	RNAs	Human	Diffrenetially expressed in HCC v/s non-tumor	Diagnostic	HCC v/s non-tumor	p < 0.01	Tissue	11973655
IPO9	-0.531602	RNAs	Human	Upregulated in highly invasive HCC than less-invasive HCC (with fold change of 1.64 )	Prognostic	less (L) invasive HCC v/s highly (H) invasive HCC; associated with survival of patients	p < 0.01	Tissue	19945130
UACA	-0.550278	RNAs	Human	Discriminating among late-stage sample (between G1, G2 and G3)	Prognostic	Edmondson grade 1 HCC v/s Edmondson grade 2/3 HCC	p < 0.001	Tissue	16175600
HPSE	-0.554591	RNAs	Human	Downregulated in HCV-HCC carcinogenesis progression	Prognostic	HCV-HCC v/s early HCV cirrhosis, late HCV cirrhosis, and normal liver tissues	p < 0.05	Tissue	15108252
PTPRC	-0.569111	RNAs	Human	7 genes Downregulated i.e. CYP1A2, Human-alpha1-antitrypsin gene (S variant) complete cds, PCOLCE, CNP, DXYS155E, CLECSF14, TRIM25 and 29 get upregulated in	Diagnostic and prognostic	Single nodular HCC group v/s multicentric HCC group; associated with multicentric recurrence	p < 0.05	Tissue	16788756
PTPRC	-0.569111	RNAs	Human	41 genes (FUT3, RDBP, E48, SEMA3F, COL6A3, GBAP, FUT1, GCHFR, CYP2A, MLH1, EST) Upregulated and rest 35 genes downregulated in HCC with early IHR vs. HCC without recurrence	Prognostic	Intrahepatic recurrence v/s Non-recurrence	p < 0.05	Tissue	15688398
MKNK1	-0.570016	RNAs	Human	42 genes (FUT3, RDBP, E48, SEMA3F, COL6A3, GBAP, FUT1, GCHFR, CYP2A, MLH1, EST) Upregulated and rest 35 genes downregulated in HCC with early IHR vs. HCC without recurrence	Prognostic	Intrahepatic recurrence v/s Non-recurrence	p < 0.05	Tissue	15688398
GLUL	-0.574322	RNAs	Human	Upregulated in HCV related HCC than normal control (With 3-fold change)	Diagnostic	HCV related HCC v/s normal control	p < 0.01	Tissue	19821982
GOLGA4	-0.576646	RNAs	Human	Upregulated in HCV related HCC than HCV related non-HCC (With 3-fold change)	Diagnostic	HCV related HCC v/s HCV related non-HCC	p < 0.01	Tissue	19821982
GOLGA4	-0.576646	RNAs	Human	Upregulated in G2 than G1 (with fisher ratio more than 1.7)	Prognostic	G1 (well differentiated) HCV-HCC v/s G2 (moderately differentiated) HCV-HCC; associated with invasion or metastsis	P < 0.017	Tissue	15710396
PARP1	-0.588531	RNAs	Human	Upregulated in tumor	Diagnostic	HCC v/s non-tumor	P<0.003	Tissue	16703398
ITGA9	-0.596009	RNAs	Human	Upregulated in PT than PN (with 3 fold change)	Diagnostic	Metastatic HCC v/s Primary HCC	p < 0.01	Tissue	12640447
ALPL	-0.60394	RNAs	Human	Discriminating among late-stage sample (between G1, G2 and G3)	Prognostic	Edmondson grade 1 HCC v/s Edmondson grade 2/3 HCC	p < 0.001	Tissue	16175600
TBCE	-0.638568	RNAs	Human	Upregulated in G1 than L1 (with fisher ratio more than 9)	Prognostic	non-tumorous livers L1 (with HCV infection) v/s G1 (well differentiated) HCV-HCC; associated with invasion or metastsis	P = 0.001	Tissue	15710396
GCLC	-0.639913	RNAs	Human	Differentially expressed (GPC3, CAP2, UBD Upregulated and rest 41 are Downregulated) in tumor v/s non-tumor	Diagnostic	HCC v/s non-tumor	p < 0.001	Tissue	15607117
ARHGEF12	-0.644733	RNAs	Human	Differentially expressed between HCC and normal tissues	Diagnostic	HCC v/s normal	p < 0.01	Tissue	14642619
SHMT1	-0.652917	RNAs	Human	Differentially expressed between HCC and non-tumor liver tissue	Diagnostic	HCC v/s non-tumor	p < 0.01	Tissue	14642619
EIF4G1	-0.660812	RNAs	Human	Upregulated in G2 than G1 (with fisher ratio more than 1.7)	Prognostic	G1 (well differentiated) HCV-HCC v/s G2 (moderately differentiated) HCV-HCC; associated with invasion or metastsis	P < 0.007	Tissue	15710396
SPTAN1	-0.661945	RNAs	Human	Downregulated in among all types HCC v/s non-tumor	Diagnostic	HCC v/s non-tumor	p < 0.01	Tissue	16391793
SPTAN1	-0.661945	RNAs	Human	Differentially expressed between HCC and non-tumor liver tissue	Diagnostic	HCC v/s non-tumor	p < 0.01	Tissue	14642619
NQO1	-0.704046	RNAs	Human	Differentially expressed (GPC3, CAP2, UBD Upregulated and rest 41 are Downregulated) in tumor v/s non-tumor	Diagnostic	HCC v/s non-tumor	p < 0.001	Tissue	15607117
MAN2B1	-0.711588	RNAs	Human	Differentially expressed gene	Prognostic	cirrhotic liver tissues with and without hepatocellular carcinoma; can predict prognosis of HCC	p < 0.01	Tissue	19861515
PSMD1	-0.715248	RNAs	Human	Upregulated in HCC than non-tumorous tissue	Diagnostic	HCC v/s non-tumor	p < 0.05	Tissue	15756260
ABCC3	-0.723544	RNAs	Human	overexpressed in hepatocellular carcinoma	Potential Diagnostic *	Normal vs HCC	p < 0.01	Tissue	26337276
STK39	-0.732983	RNAs	Human	Upregulated in T3 than T1 and adjacent non-tumor (with 6 fold change)	Prognostic	Intrahepatic metastasis v/s primary HCC and normal	p < 0.05	Tissue	18504433
PRPF8	-0.739059	RNAs	Human	Differentially expressed between HCC and non-tumor liver tissue	Diagnostic	HCC v/s non-tumor	p < 0.01	Tissue	14642619
GALNT10	-0.74252	RNAs	Human	Discriminating among late-stage sample (between G1, G2 and G3)	Prognostic	Edmondson grade 1 HCC v/s Edmondson grade 2/3 HCC	p < 0.001	Tissue	16175600
FBN1	-0.744025	RNAs	Human	11 genes (FUT3, RDBP, E48, SEMA3F, COL6A3, GBAP, FUT1, GCHFR, CYP2A, MLH1, EST) Upregulated and rest 35 genes downregulated in HCC with early IHR vs. HCC without recurrence	Prognostic	Intrahepatic recurrence v/s Non-recurrence	p < 0.05	Tissue	15688398
MYADM	-0.747207	RNAs	Human	Upregulated in HCC than non-tumor (with > 3 fold change)	Diagnostic	HCC v/s non-tumor	p < 0.05	Tissue	18715028
AOX1	-0.751177	RNAs	Human	Diffrenetially expressed in moderately differentiated HCC v/s poorly differentiated HCC	Diagnostic	moderately differentiated HCC v/s poorly differentiated HCC	p < 0.01	Tissue	11973655
LGALS1	-0.770892	RNAs	Human	7 genes Downregulated i.e. CYP1A2, Human-alpha1-antitrypsin gene (S variant) complete cds, PCOLCE, CNP, DXYS155E, CLECSF14, TRIM25 and 29 get upregulated in	Diagnostic and prognostic	Single nodular HCC group v/s multicentric HCC group; associated with multicentric recurrence	p < 0.05	Tissue	16788756
COPA	-0.787172	RNAs	Human	Upregulated in PT than PN (with 3 fold change)	Diagnostic	Metastatic HCC v/s Primary HCC	p < 0.01	Tissue	12640447
NKTR	-0.792052	RNAs	Human	Upregulated in late cirrhosis than early cirrhosis (with more than 3 fold)	Prognostic	Early v/s Late HCV Cirrhosis	p < 0.05	Tissue	15108252
FLNB	-0.795523	RNAs	Human	Upregulated in HBV-HCCs from patients with LC	Diagnostic	HBV-HCCs patients with LC (liver cirrhosis) vs without LC (liver cirrhosis)	P< 0.05	Tissue	12771952
ALDH3A2	-0.797289	RNAs	Human	Differentially expressed gene	Prognostic	cirrhotic liver tissues with and without hepatocellular carcinoma; can predict prognosis of HCC	p < 0.01	Tissue	19861515
PGGT1B	-0.803518	RNAs	Human	Differentially expressed between recurrence HCC disease	Prognostic	Recurrent v/s non-recurrent HCC	p < 0.05	Tissue	17975138
PGGT1B	-0.803518	RNAs	Human	Downregulated in HCC than non-tumor	Diagnostic	HCC v/s non-tumor	p < 0.05	Tissue	11752456
ROBO1	-0.869984	RNAs	Human	Upregulated (1.5 fold)	Diagnostic	HCC v/s Normal	p < 0.05 (for protein); p < 0.001 (for mRNA)	Tissue	28977866
ROBO1	-0.869984	RNAs	Human	Upregulated in T3 than T1 and adjacent non-tumor (with 6 fold change)	Prognostic	Intrahepatic metastasis v/s primary HCC and normal	p < 0.05	Tissue	18504433
ITGB2	-0.873181	RNAs	Human	7 genes Downregulated i.e. CYP1A2, Human-alpha1-antitrypsin gene (S variant) complete cds, PCOLCE, CNP, DXYS155E, CLECSF14, TRIM25 and 29 get upregulated in	Diagnostic and prognostic	Single nodular HCC group v/s multicentric HCC group; associated with multicentric recurrence	p < 0.05	Tissue	16788756
DYRK3	-0.880333	RNAs	Human	Differentially expressed (PCDH17, MDK, TACSTD1 Upregulated and rest 27 are Downregulated) in High-risk individuals with cirrhosis v/s patients with HCC	Prognostic	High-risk individuals with cirrhosis v/s patients with HCC	p < 0.0003	Tissue	14768006
NOL3	-0.897039	RNAs	Human	Upregulated in HCV related non-HCC than normal control (With 3-fold change)	Diagnostic	HCV related non-HCC v/s normal control	p < 0.01	Tissue	19821982
NUMA1	-0.921932	RNAs	Human	Downregulated in mt-p53 HCC than wt-p53 HCC ; Upregulated in wt-p53 HCC than of non-cancerous liver (with Fisher ratios of >2.12)	Diagnostic	mutant-p53 HCC v/s wild type-p53 HCC and non-cancerous tissue	p < 0.01	Tissue	14675778
SOX4	-0.925476	RNAs	Human	Upregulated in T3 than T1 and adjacent non-tumor (with 6 fold change)	Prognostic	Intrahepatic metastasis v/s primary HCC and normal	p < 0.05	Tissue	18504433
SOX4	-0.925476	RNAs	Human	Upregulated in T3 than T1 and adjacent non-tumor (with 6 fold change)	Prognostic	Intrahepatic metastasis v/s primary HCC and normal	p < 0.05	Tissue	18504433
CORO1C	-0.962059	RNAs	Human	Upregulated in liver cancer tissues of HCCLM9-nude mice with spontaneous pulmonary metastasis and higher coronin-1C expression had more advanced stage in patients	Prognostic	Agressive or advanced-stage HCC v/s less-aggressive HCC; predict metastatic stage	p < 0.05	Tissue and Cells	20181269
COL1A1	-0.980371	RNAs	Human	Downregulated in HCC than normal	Diagnostic	HCC v/s normal	(R2 = 0.85) compared with HCC versus normal liver (R2 = 0.51)	Tissue	14517841
COL1A1	-0.980371	RNAs	Human	39 genes (FUT3, RDBP, E48, SEMA3F, COL6A3, GBAP, FUT1, GCHFR, CYP2A, MLH1, EST) Upregulated and rest 35 genes downregulated in HCC with early IHR vs. HCC without recurrence	Prognostic	Intrahepatic recurrence v/s Non-recurrence	p < 0.05	Tissue	15688398
PDHA1	-0.989582	RNAs	Human	Downregulated in HCC than non-tumor	Diagnostic	HCC v/s non-tumor	p < 0.05	Tissue	11752456
CIC	-1.00106	RNAs	Human	Differentially expressed gene	Prognostic	cirrhotic liver tissues with and without hepatocellular carcinoma; can predict prognosis of HCC	p < 0.01	Tissue	19861515
COL4A1	-1.00348	RNAs	Human	Upregulated in HCC than non-tumor (with > 3 fold change)	Diagnostic	HCC v/s non-tumor	p < 0.05	Cell line, Tissue	1917104
RYBP	-1.00645	RNAs	Human	Upregulated in HCV related HCC than normal control (With 3-fold change)	Diagnostic	HCV related HCC v/s normal control	p < 0.01	Tissue	19821982
RAD23A	-1.01914	RNAs	Human	Diffrenetially expressed in HCC v/s non-tumor	Diagnostic	HCC v/s non-tumor	p < 0.01	Tissue	11973655
RFX5	-1.02494	RNAs	Human	Discriminating among late-stage sample (between G1, G2 and G3)	Prognostic	Edmondson grade 1 HCC v/s Edmondson grade 2/3 HCC	p < 0.001	Tissue	16175600
RFX5	-1.02494	RNAs	Human	Differentially Expressed in HCC Tumors than non-tumor (with fold change of 1.5)	Diagnostic	HCC v/s non-tumor	p < 0.01	Tissue	15057898
UNC5B	-1.09039	RNAs	Human	Differentially expressed (14 Upregulated and 49 Downregulated) in treatment responder v/s non-responders	Predictive	treatment responder v/s non-responders	p < 0.01	Tissue	15447987
COL15A1	-1.10091	RNAs	Human	Upregulated (1.5 fold)	Diagnostic	HCC v/s Normal	p < 0.05	Tissue	28977866
BASP1	-1.10938	RNAs	Human	Upregulated in PT than PN (with 3 fold change)	Diagnostic	Metastatic HCC v/s Primary HCC	p < 0.01	Tissue	12640447
XPO4	-1.13178	RNAs	Human	Upregulated in paracancerous than in cancerous liver tissue	Prognostic	Normal vs HCC; predict survival of patients	p < 0.0001	Tissue	23251252
TNFAIP3	-1.17625	RNAs	Human	13 genes (FUT3, RDBP, E48, SEMA3F, COL6A3, GBAP, FUT1, GCHFR, CYP2A, MLH1, EST) Upregulated and rest 35 genes downregulated in HCC with early IHR vs. HCC without recurrence	Prognostic	Intrahepatic recurrence v/s Non-recurrence	p < 0.05	Tissue	15688398
MBD4	-1.26668	RNAs	Human	Upregulated in late cirrhosis than early cirrhosis (with more than 3 fold)	Prognostic	Early v/s Late HCV Cirrhosis	p < 0.05	Tissue	15108252
ANXA2	-1.29844	RNAs	Human	Downregulated in recurrence HCC than non-recurrence HCC (with fold change 0.42)	Prognostic	Early recurrence v/s No recurrence HCC	p < 0.05	Tissue	17391314
ANXA2	-1.29844	RNAs	Human	Genes associated with EHR of HCC	Prognostic	Extrahepatic recurrence (EHR) v/s Early intrahepatic recurrence (IHR)	P< 0.05	Tissue	17016605
TOP2A	-1.36203	RNAs	Human	Upregulated (1.5 fold)	Diagnostic	HCC v/s Normal	p < 0.05	Tissue	28977866
TOP2A	-1.36203	RNAs	Human	Upregulated in dedifferentiated HCC (with fold change > 2.6)	Diagnostic	moderately and well differentiated HCC v/s low-differentiated HCC	FDR < 2%.	Tissue	18820673
SLC2A3	-1.40319	RNAs	Human	Downregulated in late cirrhosis than early cirrhosis (with more than 3 fold)	Prognostic	Early v/s Late HCV Cirrhosis	p < 0.05	Tissue	15108252
ITGB4	-1.41878	RNAs	Human	Diffrenetially expressed in HCV and HBV associated HCC v/s non-tumor	Diagnostic	HCV and HBV associated HCC v/s non-tumor	p < 0.01	Tissue	11973655
HK2	-1.43804	RNAs	Human	Differentially expressed (14 Upregulated and 49 Downregulated) in treatment responder v/s non-responders	Predictive	treatment responder v/s non-responders	p < 0.01	Tissue	15447987
FDPS	-1.5056	RNAs	Human	Upregulated in G2 than G1 (with fisher ratio more than 1.7)	Prognostic	G1 (well differentiated) HCV-HCC v/s G2 (moderately differentiated) HCV-HCC; associated with invasion or metastsis	P < 0.023	Tissue	15710396
SAA1	-1.50578	RNAs	Human	Upregulated in late cirrhosis than early cirrhosis (with more than 3 fold)	Prognostic	Early v/s Late HCV Cirrhosis	p < 0.05	Tissue	15108252
CCND1	-1.63813	RNAs	Human	Differentially expressed between HCC and normal tissues	Diagnostic	HCC v/s normal	p < 0.01	Tissue	14642619
HEXB	-1.64243	RNAs	Human	Differentially expressed between recurrence HCC disease	Prognostic	Recurrent v/s non-recurrent HCC	p < 0.05	Tissue	17975138
LIMK1	-1.64583	RNAs	Human	Upregulated in PT than PN (with 3 fold change)	Diagnostic	Metastatic HCC v/s Primary HCC	p < 0.01	Tissue	12640447
SAA2	-2.26432	RNAs	Human	Upregulated in late cirrhosis than early cirrhosis (with more than 3 fold)	Prognostic	Early v/s Late HCV Cirrhosis	p < 0.05	Tissue	15108252
IQGAP3	-2.35858	RNAs	Human	Upregulated in highly invasive HCC than less-invasive HCC (with fold change of 2.24 )	Prognostic	less (L) invasive HCC v/s highly (H) invasive HCC; associated with survival of patients	p < 0.01	Tissue	19945130
VCL	-2.39953	RNAs	Human	Upregulated in recurrence HCC than non-recurrence HCC (with fold change 1.82)	Prognostic	Early recurrence v/s No recurrence HCC	p < 0.05	Tissue	17391314
F13A1	-2.43388	RNAs	Human	Downregulated in HCC than non-tumor	Diagnostic	HCC v/s non-tumor	p < 0.05	Tissue	11752456
LCN2	-2.5466	RNAs	Human	Diffrenetially expressed in HCC v/s non-tumor	Diagnostic	HCC v/s non-tumor	p < 0.01	Tissue	11973655
LCN2	-2.5466	RNAs	Human	Upregulated in HCC than non-tumorous tissue	Diagnostic	HCC v/s non-tumor	p < 0.05	Tissue	15735714
ADNP	-3.95963	RNAs	Human	Upregulated in G2 than G1 (with fisher ratio more than 1.7)	Prognostic	G1 (well differentiated) HCV-HCC v/s G2 (moderately differentiated) HCV-HCC; associated with invasion or metastsis	P < 0.021	Tissue	15710396
TNK1	-4.35075	RNAs	Human	Upregulated in HCV related non-HCC than normal control (With 3-fold change)	Diagnostic	HCV related non-HCC v/s normal control	p < 0.01	Tissue	19821982

## Sheet: ST2Up_HCC_down_eIF6het
Genes Up-regulated in human HCC and Down-regulated in eif6+/- mice
Biomarker	Biomolecule	Subject	Regulation	Biomarker.s.type	Experiment	Level.of.significance	Source	PMID	log2FoldChange (eIF6+/- vs eIF6+/+ mice)
PDCD6IP	RNAs	Human	Differentially expressed between HCC and non-tumor liver tissue	Diagnostic	HCC v/s non-tumor	p < 0.01	Tissue	14642619	-0.505958
RPS6KA3	RNAs	Human	Diffrenetially expressed in HCC v/s non-tumor	Diagnostic	HCC v/s non-tumor	p < 0.01	Tissue	11973655	-0.51756
GLUL	RNAs	Human	Upregulated in HCV related HCC than normal control (With 3-fold change)	Diagnostic	HCV related HCC v/s normal control	p < 0.01	Tissue	19821982	-0.574322
GOLGA4	RNAs	Human	Upregulated in HCV related HCC than HCV related non-HCC (With 3-fold change)	Diagnostic	HCV related HCC v/s HCV related non-HCC	p < 0.01	Tissue	19821982	-0.576646
PARP1	RNAs	Human	Upregulated in tumor	Diagnostic	HCC v/s non-tumor	P<0.003	Tissue	16703398	-0.588531
ITGA9	RNAs	Human	Upregulated in PT than PN (with 3 fold change)	Diagnostic	Metastatic HCC v/s Primary HCC	p < 0.01	Tissue	12640447	-0.596009
ARHGEF12	RNAs	Human	Differentially expressed between HCC and normal tissues	Diagnostic	HCC v/s normal	p < 0.01	Tissue	14642619	-0.644733
PSMD1	RNAs	Human	Upregulated in HCC than non-tumorous tissue	Diagnostic	HCC v/s non-tumor	p < 0.05	Tissue	15756260	-0.715248
ABCC3	RNAs	Human	overexpressed in hepatocellular carcinoma	Potential Diagnostic *	Normal vs HCC	p < 0.01	Tissue	26337276	-0.723544
PRPF8	RNAs	Human	Differentially expressed between HCC and non-tumor liver tissue	Diagnostic	HCC v/s non-tumor	p < 0.01	Tissue	14642619	-0.739059
MYADM	RNAs	Human	Upregulated in HCC than non-tumor (with > 3 fold change)	Diagnostic	HCC v/s non-tumor	p < 0.05	Tissue	18715028	-0.747207
AOX1	RNAs	Human	Diffrenetially expressed in moderately differentiated HCC v/s poorly differentiated HCC	Diagnostic	moderately differentiated HCC v/s poorly differentiated HCC	p < 0.01	Tissue	11973655	-0.751177
LGALS1	RNAs	Human	upregulated in	Diagnostic and prognostic	Single nodular HCC group v/s multicentric HCC group; associated with multicentric recurrence	p < 0.05	Tissue	16788756	-0.770892
ROBO1	RNAs	Human	Upregulated (1.5 fold)	Diagnostic	HCC v/s Normal	p < 0.05 (for protein); p < 0.001 (for mRNA)	Tissue	28977866	-0.869984
ITGB2	RNAs	Human	upregulated in	Diagnostic and prognostic	Single nodular HCC group v/s multicentric HCC group; associated with multicentric recurrence	p < 0.05	Tissue	16788756	-0.873181
COL4A1	RNAs	Human	Upregulated in HCC than non-tumor (with > 3 fold change)	Diagnostic	HCC v/s non-tumor	p < 0.05	Cell line, Tissue	1917104	-1.00348
RAD23A	RNAs	Human	Diffrenetially expressed in HCC v/s non-tumor	Diagnostic	HCC v/s non-tumor	p < 0.01	Tissue	11973655	-1.01914
RFX5	RNAs	Human	Differentially Expressed in HCC Tumors than non-tumor (with fold change of 1.5)	Diagnostic	HCC v/s non-tumor	p < 0.01	Tissue	15057898	-1.02494
COL15A1	RNAs	Human	Upregulated (1.5 fold)	Diagnostic	HCC v/s Normal	p < 0.05	Tissue	28977866	-1.10091
BASP1	RNAs	Human	Upregulated in PT than PN (with 3 fold change)	Diagnostic	Metastatic HCC v/s Primary HCC	p < 0.01	Tissue	12640447	-1.10938
TOP2A	RNAs	Human	Upregulated (1.5 fold)	Diagnostic	HCC v/s Normal	p < 0.05	Tissue	28977866	-1.36203
TOP2A	RNAs	Human	Upregulated in dedifferentiated HCC (with fold change > 2.6)	Diagnostic	moderately and well differentiated HCC v/s low-differentiated HCC	FDR < 2%.	Tissue	18820673	-1.36203
CCND1	RNAs	Human	Differentially expressed between HCC and normal tissues	Diagnostic	HCC v/s normal	p < 0.01	Tissue	14642619	-1.63813
LIMK1	RNAs	Human	Upregulated in PT than PN (with 3 fold change)	Diagnostic	Metastatic HCC v/s Primary HCC	p < 0.01	Tissue	12640447	-1.64583
LCN2	RNAs	Human	Diffrenetially expressed in HCC v/s non-tumor	Diagnostic	HCC v/s non-tumor	p < 0.01	Tissue	11973655	-2.5466
LCN2	RNAs	Human	Upregulated in HCC than non-tumorous tissue	Diagnostic	HCC v/s non-tumor	p < 0.05	Tissue	15735714	-2.5466
Genes Up-regulated in human HCC and Down-regulated in eif6+/- mice
Biomarker	Biomolecule	Subject	Regulation	Biomarker.s.type	Experiment	Level.of.significance	Source	PMID	log2FoldChange (eIF6+/- vs eIF6+/+ mice)
ADNP	RNAs	Human	Upregulated in G2 than G1 (with fisher ratio more than 1.7)	Prognostic	G1 (well differentiated) HCV-HCC v/s G2 (moderately differentiated) HCV-HCC; associated with invasion or metastsis	P < 0.021	Tissue	15710396	-3.95963
GOLGA4	RNAs	Human	Upregulated in G2 than G1 (with fisher ratio more than 1.7)	Prognostic	G1 (well differentiated) HCV-HCC v/s G2 (moderately differentiated) HCV-HCC; associated with invasion or metastsis	P < 0.017	Tissue	15710396	-0.576646
ALPL	RNAs	Human	Discriminating among late-stage sample (between G1, G2 and G3)	Prognostic	Edmondson grade 1 HCC v/s Edmondson grade 2/3 HCC	p < 0.001	Tissue	16175600	-0.60394
TBCE	RNAs	Human	Upregulated in G1 than L1 (with fisher ratio more than 9)	Prognostic	non-tumorous livers L1 (with HCV infection) v/s G1 (well differentiated) HCV-HCC; associated with invasion or metastsis	P = 0.001	Tissue	15710396	-0.638568
EIF4G1	RNAs	Human	Upregulated in G2 than G1 (with fisher ratio more than 1.7)	Prognostic	G1 (well differentiated) HCV-HCC v/s G2 (moderately differentiated) HCV-HCC; associated with invasion or metastsis	P < 0.007	Tissue	15710396	-0.660812
MAN2B1	RNAs	Human	Differentially expressed gene	Prognostic	cirrhotic liver tissues with and without hepatocellular carcinoma; can predict prognosis of HCC	p < 0.01	Tissue	19861515	-0.711588
STK39	RNAs	Human	Upregulated in T3 than T1 and adjacent non-tumor (with 6 fold change)	Prognostic	Intrahepatic metastasis v/s primary HCC and normal	p < 0.05	Tissue	18504433	-0.732983
GALNT10	RNAs	Human	Discriminating among late-stage sample (between G1, G2 and G3)	Prognostic	Edmondson grade 1 HCC v/s Edmondson grade 2/3 HCC	p < 0.001	Tissue	16175600	-0.74252
FBN1	RNAs	Human	11 genes (FUT3, RDBP, E48, SEMA3F, COL6A3, GBAP, FUT1, GCHFR, CYP2A, MLH1, EST) Upregulated and rest 35 genes downregulated in HCC with early IHR vs. HCC without recurrence	Prognostic	Intrahepatic recurrence v/s Non-recurrence	p < 0.05	Tissue	15688398	-0.744025
ALDH3A2	RNAs	Human	Differentially expressed gene	Prognostic	cirrhotic liver tissues with and without hepatocellular carcinoma; can predict prognosis of HCC	p < 0.01	Tissue	19861515	-0.797289
ROBO1	RNAs	Human	Upregulated in T3 than T1 and adjacent non-tumor (with 6 fold change)	Prognostic	Intrahepatic metastasis v/s primary HCC and normal	p < 0.05	Tissue	18504433	-0.869984
SOX4	RNAs	Human	Upregulated in T3 than T1 and adjacent non-tumor (with 6 fold change)	Prognostic	Intrahepatic metastasis v/s primary HCC and normal	p < 0.05	Tissue	18504433	-0.925476
CORO1C	RNAs	Human	Upregulated in liver cancer tissues of HCCLM9-nude mice with spontaneous pulmonary metastasis and higher coronin-1C expression had more advanced stage in patients	Prognostic	Agressive or advanced-stage HCC v/s less-aggressive HCC; predict metastatic stage	p < 0.05	Tissue and Cells	20181269	-0.962059
RFX5	RNAs	Human	Discriminating among late-stage sample (between G1, G2 and G3)	Prognostic	Edmondson grade 1 HCC v/s Edmondson grade 2/3 HCC	p < 0.001	Tissue	16175600	-1.02494
TNFAIP3	RNAs	Human	13 genes (FUT3, RDBP, E48, SEMA3F, COL6A3, GBAP, FUT1, GCHFR, CYP2A, MLH1, EST) Upregulated and rest 35 genes downregulated in HCC with early IHR vs. HCC without recurrence	Prognostic	Intrahepatic recurrence v/s Non-recurrence	p < 0.05	Tissue	15688398	-1.17625
MBD4	RNAs	Human	Upregulated in late cirrhosis than early cirrhosis (with more than 3 fold)	Prognostic	Early v/s Late HCV Cirrhosis	p < 0.05	Tissue	15108252	-1.26668
ANXA2	RNAs	Human	Genes associated with EHR of HCC	Prognostic	Extrahepatic recurrence (EHR) v/s Early intrahepatic recurrence (IHR)	P< 0.05	Tissue	17016605	-1.29844
SAA1	RNAs	Human	Upregulated in late cirrhosis than early cirrhosis (with more than 3 fold)	Prognostic	Early v/s Late HCV Cirrhosis	p < 0.05	Tissue	15108252	-1.50578
SAA2	RNAs	Human	Upregulated in late cirrhosis than early cirrhosis (with more than 3 fold)	Prognostic	Early v/s Late HCV Cirrhosis	p < 0.05	Tissue	15108252	-2.26432
IQGAP3	RNAs	Human	Upregulated in highly invasive HCC than less-invasive HCC (with fold change of 2.24 )	Prognostic	less (L) invasive HCC v/s highly (H) invasive HCC; associated with survival of patients	p < 0.01	Tissue	19945130	-2.35858
VCL	RNAs	Human	Upregulated in recurrence HCC than non-recurrence HCC (with fold change 1.82)	Prognostic	Early recurrence v/s No recurrence HCC	p < 0.05	Tissue	17391314	-2.39953
IPO9	RNAs	Human	Upregulated in highly invasive HCC than less-invasive HCC (with fold change of 1.64 )	Prognostic	less (L) invasive HCC v/s highly (H) invasive HCC; associated with survival of patients	p < 0.01	Tissue	19945130	-0.531602
UACA	RNAs	Human	Discriminating among late-stage sample (between G1, G2 and G3)	Prognostic	Edmondson grade 1 HCC v/s Edmondson grade 2/3 HCC	p < 0.001	Tissue	16175600	-0.550278
HK2	RNAs	Human	Differentially expressed (14 Upregulated and 49 Downregulated) in treatment responder v/s non-responders	Predictive	treatment responder v/s non-responders	p < 0.01	Tissue	15447987	-1.43804

## Sheet: ST2Down_HCC_up_eIF6het
Genes Down-regulated in human HCC and up-regulated in eif6+/- mice
Biomarker	Biomolecule	Subject	Regulation	Biomarker.s.type	Experiment	Level.of.significance	Source	PMID	log2FoldChange (eIF6+/- vs eIF6+/+ mice)
ATP5J2	RNAs	Human	Downregulated in among all types HCC v/s non-tumor	Diagnostic	HCC v/s non-tumor	p < 0.01	Tissue	16391793	1.38663
NDUFA2	RNAs	Human	7 genes Downregulated i.e. CYP1A2, Human-alpha1-antitrypsin gene (S variant) complete cds, PCOLCE, CNP, DXYS155E, CLECSF14, TRIM25 and 29 get upregulated in	Diagnostic and prognostic	Single nodular HCC group v/s multicentric HCC group; associated with multicentric recurrence	p < 0.05	Tissue	16788756	1.36392
RPS17	RNAs	Human	Downregulated in among all types HCC v/s non-tumor	Diagnostic	HCC v/s non-tumor	p < 0.01	Tissue	16391793	1.2558
KLKB1	RNAs	Human	Downregulated in HCC than non-tumor (with fold change of 10.5)	Diagnostic	HCC v/s non-tumor	p < 0.05	Tissue	16463013	1.10605
NDUFS6	RNAs	Human	Downregulated in HCC than non-tumor	Diagnostic	HCC v/s non-tumor	p < 0.05	Tissue	11752456	0.92041
CETN2	RNAs	Human	Downregulated in HCC than non-tumor	Diagnostic	HCC v/s non-tumor	p < 0.05	Tissue	11752456	0.876575
NDUFA1	RNAs	Human	Downregulated in HCC than non-tumor	Diagnostic	HCC v/s non-tumor	p < 0.05	Tissue	11752456	0.817592
SOD1	RNAs	Human	Downregulated in all three tested HCC samples.	Diagnostic	HCC v/s non-tumor	p < 0.07	Tissue	11813304	0.696973
OTC	RNAs	Human	Downregulated in HCC than non-tumor (with > 3 fold change)	Diagnostic	HCC v/s non-tumor	p < 0.05	Tissue	18715028	0.68876
CDO1	RNAs	Human	Downregulated in HCC than non-tumor	Diagnostic	HCC v/s non-tumor	p < 0.05	Tissue	11752456	0.62545
QDPR	RNAs	Human	Downregulated in HCC than non-tumor	Diagnostic	HCC v/s non-tumor	p < 0.05	Tissue	11752456	0.623329
NDUFS8	RNAs	Human	Downregulated in HCC than non-tumor	Diagnostic	HCC v/s non-tumor	p < 0.05	Tissue	11752456	0.577717
Genes Down-regulated in human HCC and up-regulated in eif6+/- mice
Biomarker	Biomolecule	Subject	Regulation	Biomarker.s.type	Experiment	Level.of.significance	Source	PMID	log2FoldChange (eIF6+/- vs eIF6+/+ mice)
MDK	RNAs	Human	Upregulated in High-risk individuals with cirrhosis v/s patients with HCC	Prognostic	High-risk individuals with cirrhosis v/s patients with HCC	p < 0.0003	Tissue	14768006	1.62571
STAT1	RNAs	Human	Downregulated in G2 than G1 (with fisher ratio more than 1.7)	Prognostic	G1 (well differentiated) HCV-HCC v/s G2 (moderately differentiated) HCV-HCC; associated with invasion or metastsis	P < 0.012	Tissue	15710396	0.62446
IGF1	RNAs	Human	Downregulated in late cirrhosis than early cirrhosis (with more than 3 fold)	Prognostic	Early v/s Late HCV Cirrhosis	p < 0.05	Tissue	15108252	0.618504
IFIT1	RNAs	Human	Downregulated in late cirrhosis than early cirrhosis (with more than 3 fold)	Prognostic	Early v/s Late HCV Cirrhosis	p < 0.05	Tissue	15108252	0.576319
KDELR2	RNAs	Human	Downregulated in G3 compared with G2 (with Fisher ratio more than 1.3)	Prognostic	G2 (moderately differentiated) HCV-HCC v/s G2 (poorly differentiated) HCV-HCC; associated with invasion or metastsis	P < 0.017	Tissue	15710396	0.55806

## Sheet: ST325 common gen
File showing the overlap between the list of 25 genes as identified by ref. Int J Mol Sci . 2019 Nov 8;20(22):5594.
doi: 10.3390/ijms20225594 Homo sapiens
&
List of genes differentially expressed in wt HFD vs het HFD Mus musculus
17/25 Significantly changed in both
1/25 Trending
7/25 Not changing in mouse dataset or absent or regulated at posttranscriptional level
GENE	PROTEIN	Textmining FDR	p-value eIF6+/- mouse model	Most significant homolog mouse gene
PLIN2	perilipin 2	0.0143071	0.0116636	PLIN2
LPL	lipoprotein lipase	0.0135847	0.0439067	LPL
VLDLR	very low density lipoprotein receptor	0.019864	0.0178882	VLDLR
CIDEC	cell death inducing DFFA like effector c	0.0246645	0.0476038	CIDEC
BCL2A1	BCL2 related protein A1	0.0303718	0.00012604	BCL2L13
CNBP	CCHC-type zinc finger nucleic acid binding protein	0.0143071	0.0247803	CNBP
SMPD2	sphingomyelin phosphodiesterase 2	0.0135847	5.13e-06	SMPD3
PPARA	peroxisome proliferator activated receptor alpha	0.0135847	7.79e-05	PPARA
PPARGC1A	PPARG coactivator 1 alpha	0.0423962	0.00480768	PPARG
PLIN1	perilipin 1	0.0143071	0.0775196	PLIN1
CD36	CD36 molecule	0.0135847	0.00857974	CD36
FADS2	fatty acid desaturase 2	0.0191638	0.00192217	FADS2
PLEK	pleckstrin	0.0303718	0.000199365	PLEKHB2
IRS2	insulin receptor substrate 2	0.0495648	2.82e-06	IRS1
SCD	stearoyl-CoA desaturase	0.0135847	0.00386643	SCD
TNF	tumor necrosis factor	0.0303718	0.000234879	TNFRSF19
LIPA	lipase A, lysosomal acid type	0.0200837	0.0499285	LIPA
FGF21	fibroblast growth factor 21	0.0183192	0.00437121	FGF9
YWHAZ	tyrosine 3-monooxygenase/tryptophan 5monooxygenase activation protein zeta	0.0135847	0.348862	YWHAZ
SLC27A4	solute carrier family 27 member 4	0.0207533	0.204987	SLC27A4
BCL2A1D	BCL2 related protein A1D	0.0135847	0.162406	BCL2A1D
CCL2	C-C motif chemokine ligand 2	0.0426268	0.117686	CCL2
SREBF2	sterol regulatory element binding transcription factor 2	0.0135847	0.241762	SREBF2
APP	amyloid beta precursor protein	0.0393274	0.175723	APP
DGAT1	diacylglycerol O-acyltransferase 1	0.0135847	0.504859	DGAT1
